# Supplementary material for: 6-Methyl-1-({[(2E)-2-methyl-3-phenyl­prop-2-en-1-yl]­oxy}meth­yl)-1,2,3,4-tetra­hydro­quinazoline-2,4-dione
Source: Acta Crystallogr Sect E Struct Rep Online. 2012 May 19;68(Pt 6):o1768–9. doi: 10.1107/S1600536812020429 (PMC3379351; doi:10.1107/S1600536812020429)
Supplement: Supplementary file 1 [file e-68-o1768-sup1.cif]

##############################################################################
#                                                                            #
# This CIF contains the data in a paper accepted for publication in          #
# Acta Crystallographica Section E. It conforms to the requirements of       #
# Notes for Authors for Acta Crystallographica Section E, and has been       #
# peer reviewed under the auspices of the IUCr Commission on Journals.       #
#                                                                            #
# Full details of the Crystallographic Information File format               #
# are given in the paper "The Crystallographic Information File (CIF):       #
# a New Standard Archive File for Crystallography" by S. R. Hall, F. H.      #
# Allen and I. D. Brown [Acta Cryst. (1991), A47, 655-685].                  #
#                                                                            #
# The current version of the core CIF dictionary is obtainable from          #
# ftp://ftp.iucr.org/pub/cif_core.dic.                                       #
#                                                                            #
# Software is freely available for graphical display of the structure(s)     #
# in this CIF. For information consult the CIF software page                 #
# http://www.iucr.org/resources/cif/software.                                #
#                                                                            #
# This file may be used for bona fide research purposes within the           #
# scientific community so long as proper attribution is given to the journal # 
# article from which it was obtained.                                        #
#                                                                            #
##############################################################################
data_global
_audit_creation_method     SHELXL-97
_journal_date_recd_electronic     2012-05-07
_journal_date_accepted     2012-05-07
_journal_name_full     'Acta Crystallographica, Section E'
_journal_year     2012
_journal_volume     68
_journal_issue      6
_journal_page_first     o1768
_journal_page_last     o1769
_journal_paper_category     QO
_journal_paper_doi     10.1107/S1600536812020429
_journal_coeditor_code     HG5224
_publ_contact_author_name     ' Edward RT Tiekink '
_publ_contact_author_address
;
Department of Chemistry, University of Malaya,
50603 Kuala Lumpur, Malaysia
;
_publ_contact_author_email
;
edward.tiekink@gmail.com
;
_publ_contact_author_fax     ' +60 3 7967 4193 '
_publ_contact_author_phone     ' +60 3 7967 6775 '
_publ_section_title
;\
6-Methyl-1-({[(2<i>E</i>)-2-methyl-3-phenylprop-2-en-1-yl]oxy}methyl)-1,2,3,4-\
tetrahydroquinazoline-2,4-dione
;
loop_
    _publ_author_name
    _publ_author_footnote
    _publ_author_address
    'Nasser R. El-Brollosy'
;
Additional correspondence author, e-mail: brollosy@yahoo.com.
;
;
 Department of Pharmaceutical Chemistry, College of Pharmacy,
 King Saud University, Riyadh 11451, Saudi Arabia
 and
 Department of Chemistry, Faculty of Science, Tanta University, Tanta 31527,
 Egypt
;
    'Mohamed I. Attia' .
;
 Department of Pharmaceutical Chemistry, College of Pharmacy,
 King Saud University, Riyadh 11451, Saudi Arabia
;
    'Ali A. El-Emam' .
;
 Department of Pharmaceutical Chemistry, College of Pharmacy,
 King Saud University, Riyadh 11451, Saudi Arabia
;
    'Ng, Seik Weng' .
;
     Department of Chemistry
     University of Malaya
     50603 Kuala Lumpur
     Malaysia
     and
     Chemistry Department
     Faculty of Science
     King Abdulaziz University
     PO Box 80203 Jeddah
     Saudi Arabia
;
    'Tiekink, Edward R. T.' .
;
Department of Chemistry, University of Malaya,
50603 Kuala Lumpur, Malaysia
;
data_I
_audit_creation_method     SHELXL-97
_chemical_name_systematic
;
6-Methyl-1-({[(2<i>E</i>)-2-methyl-3-phenylprop-2-en-1-yl]oxy}methyl)-
1,2,3,4-tetrahydroquinazoline-2,4-dione
;
_chemical_name_common     ?
_chemical_formula_moiety     'C20 H20 N2 O3'
_chemical_formula_sum     'C20 H20 N2 O3'
_chemical_formula_iupac     'C20 H20 N2 O3'
_chemical_formula_weight     336.38
_chemical_melting_point     ?
_symmetry_cell_setting     monoclinic
_symmetry_space_group_name_H-M     'P 21/c'
_symmetry_space_group_name_Hall     '-P 2ybc'
loop_
    _symmetry_equiv_pos_as_xyz
    'x, y, z'
    '-x, y+1/2, -z+1/2'
    '-x, -y, -z'
    'x, -y-1/2, z-1/2'
_cell_length_a     16.2352(8)
_cell_length_b     13.6934(6)
_cell_length_c     7.8900(4)
_cell_angle_alpha     90.00
_cell_angle_beta     102.606(5)
_cell_angle_gamma     90.00
_cell_volume     1711.78(14)
_cell_formula_units_Z     4
_cell_measurement_reflns_used     4710
_cell_measurement_theta_min     2.5659
_cell_measurement_theta_max     27.5015
_cell_measurement_temperature     100(2)
_exptl_crystal_description     prism
_exptl_crystal_colour     colourless
_exptl_crystal_size_max     0.40
_exptl_crystal_size_mid     0.20
_exptl_crystal_size_min     0.10
_exptl_crystal_density_diffrn     1.305
_exptl_crystal_density_meas     ?
_exptl_crystal_density_method     'not measured'
_exptl_crystal_F_000     712
_exptl_absorpt_coefficient_mu     0.089
_exptl_absorpt_correction_type     multi-scan
_exptl_absorpt_process_details     '(CrysAlis PRO; Agilent, 2011)'
_exptl_absorpt_correction_T_min     0.52183
_exptl_absorpt_correction_T_max     1.00000
_diffrn_ambient_temperature     100(2)
_diffrn_radiation_type     MoK\a
_diffrn_radiation_wavelength     0.71073
_diffrn_radiation_source     'SuperNova (Mo) X-ray Source'
_diffrn_radiation_monochromator     Mirror
_diffrn_measurement_device_type
                  'Agilent SuperNova Dual diffractometer with an Atlas detector'
_diffrn_measurement_method     '\w scan'
_diffrn_detector_area_resol_mean     10.4041
_diffrn_reflns_number     13993
_diffrn_reflns_av_R_equivalents     0.0479
_diffrn_reflns_av_sigmaI/netI     0.0459
_diffrn_reflns_theta_min     2.57
_diffrn_reflns_theta_max     27.56
_diffrn_reflns_theta_full     27.56
_diffrn_measured_fraction_theta_max     0.999
_diffrn_measured_fraction_theta_full     0.999
_diffrn_reflns_limit_h_min     -21
_diffrn_reflns_limit_h_max     20
_diffrn_reflns_limit_k_min     -17
_diffrn_reflns_limit_k_max     17
_diffrn_reflns_limit_l_min     -10
_diffrn_reflns_limit_l_max     8
_diffrn_standards_number     0
_diffrn_standards_interval_count     0
_diffrn_standards_interval_time     0
_diffrn_standards_decay_%     0
_refine_special_details
;
Refinement of <i>F</i>^2^ against ALL reflections. The weighted <i>R</i>-factor
<i>wR</i> and goodness of fit <i>S</i> are based on <i>F</i>^2^, conventional
<i>R</i>-factors <i>R</i> are based on <i>F</i>, with <i>F</i> set to zero for
negative <i>F</i>^2^. The threshold expression of <i>F</i>^2^ >
\s(<i>F</i>^2^) is used only for calculating <i>R</i>-factors(gt) <i>etc</i>.
and is not relevant to the choice of reflections for refinement.
<i>R</i>-factors based on <i>F</i>^2^ are statistically about twice as large
as those based on <i>F</i>, and <i>R</i>- factors based on ALL data will be
even larger.
;
_reflns_number_total     3965
_reflns_number_gt     3067
_reflns_threshold_expression     I>2\s(I)
_refine_ls_structure_factor_coef     Fsqd
_refine_ls_matrix_type     full
_refine_ls_R_factor_all     0.0644
_refine_ls_R_factor_gt     0.0463
_refine_ls_wR_factor_gt     0.1149
_refine_ls_wR_factor_ref     0.1286
_refine_ls_goodness_of_fit_ref     1.017
_refine_ls_restrained_S_all     1.017
_refine_ls_number_reflns     3965
_refine_ls_number_parameters     232
_refine_ls_number_restraints     0
_refine_ls_hydrogen_treatment     mixed
_refine_ls_weighting_scheme     calc
_refine_ls_weighting_details
         'calc w=1/[\s^2^(Fo^2^)+(0.0571P)^2^+0.6389P] where P=(Fo^2^+2Fc^2^)/3'
_atom_sites_solution_hydrogens     geom
_atom_sites_solution_primary     direct
_atom_sites_solution_secondary     difmap
_refine_ls_shift/su_max     0.000
_refine_ls_shift/su_mean     0.000
_refine_diff_density_max     0.283
_refine_diff_density_min     -0.250
_refine_ls_extinction_method     none
_refine_ls_extinction_coef     ?
loop_
    _atom_type_symbol
    _atom_type_description
    _atom_type_scat_dispersion_real
    _atom_type_scat_dispersion_imag
    _atom_type_scat_source
    'C' 'C' 0.0033 0.0016
                         'International Tables Vol C Tables 4.2.6.8 and 6.1.1.4'
    'H' 'H' 0.0000 0.0000
                         'International Tables Vol C Tables 4.2.6.8 and 6.1.1.4'
    'N' 'N' 0.0061 0.0033
                         'International Tables Vol C Tables 4.2.6.8 and 6.1.1.4'
    'O' 'O' 0.0106 0.0060
                         'International Tables Vol C Tables 4.2.6.8 and 6.1.1.4'
_computing_data_collection     'CrysAlis PRO (Agilent, 2011)'
_computing_cell_refinement     'CrysAlis PRO (Agilent, 2011)'
_computing_data_reduction     'CrysAlis PRO (Agilent, 2011)'
_computing_structure_solution     'SHELXS97 (Sheldrick, 2008)'
_computing_structure_refinement     'SHELXL97 (Sheldrick, 2008)'
_computing_molecular_graphics
;
ORTEP-3 (Farrugia, 1997) and DIAMOND (Brandenburg, 2006)
;
_computing_publication_material     'publCIF (Westrip, 2010)'
loop_
    _atom_site_type_symbol
    _atom_site_label
    _atom_site_fract_x
    _atom_site_fract_y
    _atom_site_fract_z
    _atom_site_U_iso_or_equiv
    _atom_site_adp_type
    _atom_site_calc_flag
    _atom_site_refinement_flags
    _atom_site_occupancy
    _atom_site_symmetry_multiplicity
    _atom_site_disorder_assembly
    _atom_site_disorder_group
    O O1 0.51870(7) 0.31276(7) 0.15509(14) 0.0230(3) Uani d . 1 1 . .
    O O2 0.55774(7) 0.59676(8) 0.45728(13) 0.0209(2) Uani d . 1 1 . .
    O O3 0.72545(6) 0.70049(7) 0.27942(13) 0.0190(2) Uani d . 1 1 . .
    N N1 0.53851(8) 0.45651(9) 0.30019(16) 0.0180(3) Uani d . 1 1 . .
    H H1n 0.5078(12) 0.4335(14) 0.379(2) 0.030(5) Uiso d . 1 1 . .
    N N2 0.60917(7) 0.58944(9) 0.21014(16) 0.0162(3) Uani d . 1 1 . .
    C C1 0.54810(9) 0.39555(10) 0.16689(19) 0.0174(3) Uani d . 1 1 . .
    C C2 0.56805(9) 0.55065(10) 0.32956(18) 0.0169(3) Uani d . 1 1 . .
    C C3 0.62603(9) 0.53339(11) 0.07198(18) 0.0163(3) Uani d . 1 1 . .
    C C4 0.67248(9) 0.57169(11) -0.04270(19) 0.0186(3) Uani d . 1 1 . .
    H H4 0.6932 0.6367 -0.0284 0.022 Uiso calc R 1 1 . .
    C C5 0.68806(9) 0.51480(11) -0.17644(19) 0.0204(3) Uani d . 1 1 . .
    H H5 0.7198 0.5418 -0.2530 0.024 Uiso calc R 1 1 . .
    C C6 0.65885(9) 0.41867(11) -0.20352(19) 0.0202(3) Uani d . 1 1 . .
    C C7 0.61195(9) 0.38169(11) -0.09098(19) 0.0189(3) Uani d . 1 1 . .
    H H7 0.5901 0.3172 -0.1078 0.023 Uiso calc R 1 1 . .
    C C8 0.59609(9) 0.43757(11) 0.04694(18) 0.0169(3) Uani d . 1 1 . .
    C C9 0.67858(11) 0.35752(12) -0.3488(2) 0.0270(4) Uani d . 1 1 . .
    H H9A 0.6299 0.3162 -0.3977 0.041 Uiso calc R 1 1 . .
    H H9B 0.7277 0.3162 -0.3034 0.041 Uiso calc R 1 1 . .
    H H9C 0.6909 0.4004 -0.4396 0.041 Uiso calc R 1 1 . .
    C C10 0.63668(9) 0.69150(10) 0.23222(19) 0.0176(3) Uani d . 1 1 . .
    H H10A 0.6155 0.7272 0.1222 0.021 Uiso calc R 1 1 . .
    H H10B 0.6117 0.7221 0.3230 0.021 Uiso calc R 1 1 . .
    C C11 0.76134(9) 0.65578(11) 0.44431(19) 0.0201(3) Uani d . 1 1 . .
    H H11A 0.7536 0.5841 0.4354 0.024 Uiso calc R 1 1 . .
    H H11B 0.7321 0.6802 0.5336 0.024 Uiso calc R 1 1 . .
    C C12 0.85380(10) 0.67948(11) 0.49682(19) 0.0213(3) Uani d . 1 1 . .
    C C13 0.87568(10) 0.78634(12) 0.5069(2) 0.0258(4) Uani d . 1 1 . .
    H H13A 0.9351 0.7945 0.5650 0.039 Uiso calc R 1 1 . .
    H H13B 0.8399 0.8206 0.5729 0.039 Uiso calc R 1 1 . .
    H H13C 0.8663 0.8135 0.3893 0.039 Uiso calc R 1 1 . .
    C C14 0.90837(10) 0.60631(12) 0.5433(2) 0.0248(4) Uani d . 1 1 . .
    H H14 0.8855 0.5422 0.5298 0.030 Uiso calc R 1 1 . .
    C C15 1.00037(10) 0.61367(12) 0.6133(2) 0.0289(4) Uani d . 1 1 . .
    C C16 1.03668(12) 0.55823(14) 0.7593(3) 0.0376(4) Uani d . 1 1 . .
    H H16 1.0020 0.5168 0.8105 0.045 Uiso calc R 1 1 . .
    C C17 1.12270(13) 0.56292(15) 0.8303(3) 0.0468(5) Uani d . 1 1 . .
    H H17 1.1464 0.5257 0.9307 0.056 Uiso calc R 1 1 . .
    C C18 1.17373(12) 0.62174(16) 0.7550(3) 0.0481(6) Uani d . 1 1 . .
    H H18 1.2326 0.6249 0.8038 0.058 Uiso calc R 1 1 . .
    C C19 1.13958(12) 0.67605(15) 0.6089(3) 0.0430(5) Uani d . 1 1 . .
    H H19 1.1749 0.7163 0.5570 0.052 Uiso calc R 1 1 . .
    C C20 1.05311(11) 0.67162(14) 0.5379(3) 0.0342(4) Uani d . 1 1 . .
    H H20 1.0299 0.7086 0.4368 0.041 Uiso calc R 1 1 . .
loop_
    _atom_site_aniso_label
    _atom_site_aniso_U_11
    _atom_site_aniso_U_22
    _atom_site_aniso_U_33
    _atom_site_aniso_U_12
    _atom_site_aniso_U_13
    _atom_site_aniso_U_23
    O1 0.0252(6) 0.0164(5) 0.0286(6) -0.0030(4) 0.0084(5) 0.0003(4)
    O2 0.0243(6) 0.0206(5) 0.0193(6) -0.0032(4) 0.0079(4) -0.0011(4)
    O3 0.0172(5) 0.0208(5) 0.0190(5) -0.0022(4) 0.0041(4) 0.0018(4)
    N1 0.0191(6) 0.0181(6) 0.0180(6) -0.0017(5) 0.0064(5) 0.0020(5)
    N2 0.0163(6) 0.0156(6) 0.0169(6) -0.0016(5) 0.0039(5) -0.0002(5)
    C1 0.0152(7) 0.0171(7) 0.0190(7) 0.0009(6) 0.0021(5) 0.0021(6)
    C2 0.0142(7) 0.0183(7) 0.0176(7) 0.0013(6) 0.0023(5) 0.0012(6)
    C3 0.0138(7) 0.0174(7) 0.0165(7) 0.0019(6) 0.0005(5) 0.0006(5)
    C4 0.0176(7) 0.0176(7) 0.0201(7) -0.0014(6) 0.0029(6) 0.0014(6)
    C5 0.0178(7) 0.0246(8) 0.0192(7) 0.0016(6) 0.0050(6) 0.0035(6)
    C6 0.0191(7) 0.0224(8) 0.0185(7) 0.0035(6) 0.0031(6) -0.0002(6)
    C7 0.0179(7) 0.0175(7) 0.0195(7) 0.0010(6) 0.0003(6) 0.0008(6)
    C8 0.0136(7) 0.0171(7) 0.0191(7) 0.0017(6) 0.0018(5) 0.0027(6)
    C9 0.0333(9) 0.0248(8) 0.0247(8) 0.0034(7) 0.0103(7) -0.0021(7)
    C10 0.0179(7) 0.0151(7) 0.0198(7) -0.0005(6) 0.0040(5) 0.0000(5)
    C11 0.0205(8) 0.0209(8) 0.0191(7) 0.0008(6) 0.0050(6) 0.0018(6)
    C12 0.0212(8) 0.0249(8) 0.0180(7) -0.0007(6) 0.0046(6) -0.0024(6)
    C13 0.0207(8) 0.0237(8) 0.0321(9) -0.0002(7) 0.0039(6) -0.0027(7)
    C14 0.0236(8) 0.0240(8) 0.0258(8) -0.0001(7) 0.0031(6) -0.0028(6)
    C15 0.0240(9) 0.0244(8) 0.0356(10) 0.0048(7) 0.0008(7) -0.0077(7)
    C16 0.0331(10) 0.0315(10) 0.0426(11) 0.0059(8) -0.0043(8) -0.0014(8)
    C17 0.0359(11) 0.0375(11) 0.0555(13) 0.0104(9) -0.0148(9) -0.0033(9)
    C18 0.0217(9) 0.0396(11) 0.0736(15) 0.0072(9) -0.0104(9) -0.0158(11)
    C19 0.0239(9) 0.0392(11) 0.0642(14) -0.0002(8) 0.0057(9) -0.0135(10)
    C20 0.0250(9) 0.0338(10) 0.0419(11) 0.0038(8) 0.0034(8) -0.0059(8)
_geom_special_details
;
All e.s.d.'s (except the e.s.d. in the dihedral angle between two l.s. planes)
are estimated using the full covariance matrix. The cell e.s.d.'s are taken
into account individually in the estimation of e.s.d.'s in distances, angles
and torsion angles; correlations between e.s.d.'s in cell parameters are only
used when they are defined by crystal symmetry. An approximate (isotropic)
treatment of cell e.s.d.'s is used for estimating e.s.d.'s involving l.s.
planes.
;
loop_
    _geom_bond_atom_site_label_1
    _geom_bond_atom_site_label_2
    _geom_bond_site_symmetry_2
    _geom_bond_distance
    _geom_bond_publ_flag
    O1 C1 . 1.2257(18) ?
    O2 C2 . 1.2311(17) ?
    O3 C10 . 1.4130(17) ?
    O3 C11 . 1.4409(18) ?
    N1 C1 . 1.3780(19) ?
    N1 C2 . 1.3773(19) ?
    N1 H1n . 0.93(2) ?
    N2 C2 . 1.3749(18) ?
    N2 C3 . 1.4081(18) ?
    N2 C10 . 1.4659(18) ?
    C1 C8 . 1.468(2) ?
    C3 C8 . 1.398(2) ?
    C3 C4 . 1.400(2) ?
    C4 C5 . 1.379(2) ?
    C4 H4 . 0.9500 ?
    C5 C6 . 1.400(2) ?
    C5 H5 . 0.9500 ?
    C6 C7 . 1.386(2) ?
    C6 C9 . 1.509(2) ?
    C7 C8 . 1.399(2) ?
    C7 H7 . 0.9500 ?
    C9 H9A . 0.9800 ?
    C9 H9B . 0.9800 ?
    C9 H9C . 0.9800 ?
    C10 H10A . 0.9900 ?
    C10 H10B . 0.9900 ?
    C11 C12 . 1.503(2) ?
    C11 H11A . 0.9900 ?
    C11 H11B . 0.9900 ?
    C12 C14 . 1.335(2) ?
    C12 C13 . 1.504(2) ?
    C13 H13A . 0.9800 ?
    C13 H13B . 0.9800 ?
    C13 H13C . 0.9800 ?
    C14 C15 . 1.479(2) ?
    C14 H14 . 0.9500 ?
    C15 C20 . 1.393(3) ?
    C15 C16 . 1.397(3) ?
    C16 C17 . 1.388(3) ?
    C16 H16 . 0.9500 ?
    C17 C18 . 1.379(3) ?
    C17 H17 . 0.9500 ?
    C18 C19 . 1.382(3) ?
    C18 H18 . 0.9500 ?
    C19 C20 . 1.395(3) ?
    C19 H19 . 0.9500 ?
    C20 H20 . 0.9500 ?
loop_
    _geom_angle_atom_site_label_1
    _geom_angle_atom_site_label_2
    _geom_angle_atom_site_label_3
    _geom_angle_site_symmetry_1
    _geom_angle_site_symmetry_3
    _geom_angle
    _geom_angle_publ_flag
    C10 O3 C11 . . 112.91(11) ?
    C1 N1 C2 . . 127.03(13) ?
    C1 N1 H1n . . 118.0(12) ?
    C2 N1 H1n . . 114.9(12) ?
    C2 N2 C3 . . 121.70(12) ?
    C2 N2 C10 . . 117.89(12) ?
    C3 N2 C10 . . 120.40(11) ?
    O1 C1 N1 . . 120.75(13) ?
    O1 C1 C8 . . 124.49(13) ?
    N1 C1 C8 . . 114.76(12) ?
    O2 C2 N2 . . 122.40(13) ?
    O2 C2 N1 . . 120.88(13) ?
    N2 C2 N1 . . 116.72(12) ?
    C8 C3 C4 . . 118.68(13) ?
    C8 C3 N2 . . 120.03(13) ?
    C4 C3 N2 . . 121.29(13) ?
    C5 C4 C3 . . 119.85(13) ?
    C5 C4 H4 . . 120.1 ?
    C3 C4 H4 . . 120.1 ?
    C4 C5 C6 . . 122.38(14) ?
    C4 C5 H5 . . 118.8 ?
    C6 C5 H5 . . 118.8 ?
    C7 C6 C5 . . 117.47(14) ?
    C7 C6 C9 . . 121.41(14) ?
    C5 C6 C9 . . 121.12(14) ?
    C6 C7 C8 . . 121.24(14) ?
    C6 C7 H7 . . 119.4 ?
    C8 C7 H7 . . 119.4 ?
    C3 C8 C7 . . 120.38(13) ?
    C3 C8 C1 . . 119.59(13) ?
    C7 C8 C1 . . 120.04(13) ?
    C6 C9 H9A . . 109.5 ?
    C6 C9 H9B . . 109.5 ?
    H9A C9 H9B . . 109.5 ?
    C6 C9 H9C . . 109.5 ?
    H9A C9 H9C . . 109.5 ?
    H9B C9 H9C . . 109.5 ?
    O3 C10 N2 . . 112.40(11) ?
    O3 C10 H10A . . 109.1 ?
    N2 C10 H10A . . 109.1 ?
    O3 C10 H10B . . 109.1 ?
    N2 C10 H10B . . 109.1 ?
    H10A C10 H10B . . 107.9 ?
    O3 C11 C12 . . 109.88(12) ?
    O3 C11 H11A . . 109.7 ?
    C12 C11 H11A . . 109.7 ?
    O3 C11 H11B . . 109.7 ?
    C12 C11 H11B . . 109.7 ?
    H11A C11 H11B . . 108.2 ?
    C14 C12 C13 . . 125.52(14) ?
    C14 C12 C11 . . 118.48(14) ?
    C13 C12 C11 . . 115.78(13) ?
    C12 C13 H13A . . 109.5 ?
    C12 C13 H13B . . 109.5 ?
    H13A C13 H13B . . 109.5 ?
    C12 C13 H13C . . 109.5 ?
    H13A C13 H13C . . 109.5 ?
    H13B C13 H13C . . 109.5 ?
    C12 C14 C15 . . 127.40(15) ?
    C12 C14 H14 . . 116.3 ?
    C15 C14 H14 . . 116.3 ?
    C20 C15 C16 . . 118.26(16) ?
    C20 C15 C14 . . 122.97(16) ?
    C16 C15 C14 . . 118.75(17) ?
    C17 C16 C15 . . 120.9(2) ?
    C17 C16 H16 . . 119.5 ?
    C15 C16 H16 . . 119.5 ?
    C18 C17 C16 . . 119.9(2) ?
    C18 C17 H17 . . 120.0 ?
    C16 C17 H17 . . 120.0 ?
    C17 C18 C19 . . 120.27(18) ?
    C17 C18 H18 . . 119.9 ?
    C19 C18 H18 . . 119.9 ?
    C18 C19 C20 . . 119.8(2) ?
    C18 C19 H19 . . 120.1 ?
    C20 C19 H19 . . 120.1 ?
    C15 C20 C19 . . 120.78(18) ?
    C15 C20 H20 . . 119.6 ?
    C19 C20 H20 . . 119.6 ?
loop_
    _geom_torsion_atom_site_label_1
    _geom_torsion_atom_site_label_2
    _geom_torsion_atom_site_label_3
    _geom_torsion_atom_site_label_4
    _geom_torsion_site_symmetry_1
    _geom_torsion_site_symmetry_2
    _geom_torsion_site_symmetry_3
    _geom_torsion_site_symmetry_4
    _geom_torsion
    _geom_torsion_publ_flag
    C2 N1 C1 O1 . . . . 179.94(14) ?
    C2 N1 C1 C8 . . . . 0.7(2) ?
    C3 N2 C2 O2 . . . . 175.15(13) ?
    C10 N2 C2 O2 . . . . -3.8(2) ?
    C3 N2 C2 N1 . . . . -4.7(2) ?
    C10 N2 C2 N1 . . . . 176.31(12) ?
    C1 N1 C2 O2 . . . . -177.56(14) ?
    C1 N1 C2 N2 . . . . 2.3(2) ?
    C2 N2 C3 C8 . . . . 4.1(2) ?
    C10 N2 C3 C8 . . . . -176.95(12) ?
    C2 N2 C3 C4 . . . . -176.01(13) ?
    C10 N2 C3 C4 . . . . 2.9(2) ?
    C8 C3 C4 C5 . . . . -0.3(2) ?
    N2 C3 C4 C5 . . . . 179.85(13) ?
    C3 C4 C5 C6 . . . . 0.1(2) ?
    C4 C5 C6 C7 . . . . 0.7(2) ?
    C4 C5 C6 C9 . . . . -178.65(14) ?
    C5 C6 C7 C8 . . . . -1.5(2) ?
    C9 C6 C7 C8 . . . . 177.92(14) ?
    C4 C3 C8 C7 . . . . -0.4(2) ?
    N2 C3 C8 C7 . . . . 179.44(13) ?
    C4 C3 C8 C1 . . . . 179.28(13) ?
    N2 C3 C8 C1 . . . . -0.8(2) ?
    C6 C7 C8 C3 . . . . 1.3(2) ?
    C6 C7 C8 C1 . . . . -178.37(13) ?
    O1 C1 C8 C3 . . . . 179.38(14) ?
    N1 C1 C8 C3 . . . . -1.44(19) ?
    O1 C1 C8 C7 . . . . -0.9(2) ?
    N1 C1 C8 C7 . . . . 178.28(13) ?
    C11 O3 C10 N2 . . . . -62.48(15) ?
    C2 N2 C10 O3 . . . . 111.14(14) ?
    C3 N2 C10 O3 . . . . -67.84(16) ?
    C10 O3 C11 C12 . . . . -172.58(12) ?
    O3 C11 C12 C14 . . . . -128.83(15) ?
    O3 C11 C12 C13 . . . . 56.34(17) ?
    C13 C12 C14 C15 . . . . 0.0(3) ?
    C11 C12 C14 C15 . . . . -174.30(15) ?
    C12 C14 C15 C20 . . . . -48.4(3) ?
    C12 C14 C15 C16 . . . . 133.26(19) ?
    C20 C15 C16 C17 . . . . 1.9(3) ?
    C14 C15 C16 C17 . . . . -179.73(17) ?
    C15 C16 C17 C18 . . . . -1.0(3) ?
    C16 C17 C18 C19 . . . . 0.0(3) ?
    C17 C18 C19 C20 . . . . 0.3(3) ?
    C16 C15 C20 C19 . . . . -1.6(3) ?
    C14 C15 C20 C19 . . . . -179.96(16) ?
    C18 C19 C20 C15 . . . . 0.6(3) ?
loop_
    _geom_hbond_atom_site_label_D
    _geom_hbond_atom_site_label_H
    _geom_hbond_atom_site_label_A
    _geom_hbond_site_symmetry_A
    _geom_hbond_distance_DH
    _geom_hbond_distance_HA
    _geom_hbond_distance_DA
    _geom_hbond_angle_DHA
    N1 H1n O2 3_666 0.93(2) 1.89(2) 2.8180(16) 172.9(17)
    C10 H10B O1 2_655 0.99 2.49 3.3001(18) 139
    C11 H11B O3 4_576 0.99 2.56 3.4462(18) 150
    C14 H14 Cg3 3_766 0.95 2.85 3.5574(18) 132
    C18 H18 Cg2 3_766 0.95 2.91 3.680(2) 139
