# Supplementary material for: 6-Methyl-1-({[(2E)-2-methyl-3-phenyl­prop-2-en-1-yl]­oxy}meth­yl)-1,2,3,4-tetra­hydro­quinazoline-2,4-dione
Source: Acta Crystallogr Sect E Struct Rep Online. 2012 May 19;68(Pt 6):o1768–9. doi: 10.1107/S1600536812020429 (PMC3379351; doi:10.1107/S1600536812020429)
Supplement: Supplementary file 2 [file e-68-o1768-Isup2.hkl]

# 
# h,k,l, Fc-squared, Fo-squared, sigma(Fo-squared) and status flag 
# 
data_I
_shelx_title '  P21/c' 
_shelx_refln_list_code          4 
_shelx_F_calc_maximum      150.68 
_exptl_crystal_F_000       712.00 
_reflns_d_resolution_high  0.7680 
 
loop_ 
 _symmetry_equiv_pos_as_xyz 
 'x, y, z' 
 '-x, y+1/2, -z+1/2' 
 '-x, -y, -z' 
 'x, -y-1/2, z-1/2' 
 
_cell_length_a    16.2352 
_cell_length_b    13.6934 
_cell_length_c     7.8900 
_cell_angle_alpha  90.000 
_cell_angle_beta  102.606 
_cell_angle_gamma  90.000 
 
_shelx_F_squared_multiplier     1.000 
 
loop_ 
 _refln_index_h 
 _refln_index_k 
 _refln_index_l 
 _refln_F_squared_calc 
 _refln_F_squared_meas 
 _refln_F_squared_sigma 
 _refln_observed_status 
   2   0   0     2918.59     2830.86     68.80 o 
   3   0   0     1149.52     1026.73     22.73 o 
   4   0   0     6686.47     6337.36    106.57 o 
   5   0   0      193.75      196.54      7.12 o 
   6   0   0      304.83      277.50      9.41 o 
   7   0   0     2919.23     2960.95     48.54 o 
   8   0   0      657.41      687.21     17.85 o 
   9   0   0       35.41       47.35      5.18 o 
  10   0   0      671.41      688.78     23.68 o 
  11   0   0        7.17       17.00      3.54 o 
  12   0   0      322.44      316.80     14.89 o 
  13   0   0      415.96      420.88     22.74 o 
  14   0   0      329.05      359.10     15.29 o 
  15   0   0      206.24      226.00     14.45 o 
  16   0   0      179.21      185.49     16.64 o 
  17   0   0      141.67      139.81     22.50 o 
  18   0   0      249.68      210.68     28.78 o 
  19   0   0       26.80       11.98      7.79 o 
  20   0   0        9.99        7.24      7.79 o 
   2   1   0       47.58       47.98      4.81 o 
   3   1   0     1052.78     1048.21     13.78 o 
   4   1   0      201.07      180.18      4.99 o 
   5   1   0       41.38       27.60      1.86 o 
   6   1   0      305.35      311.23      8.39 o 
   7   1   0     5466.41     5377.49     56.31 o 
   8   1   0      118.25      131.19      4.81 o 
   9   1   0        1.64        1.38      0.84 o 
  10   1   0        5.36        0.45      0.81 o 
  11   1   0      151.68      136.38      5.46 o 
  12   1   0      721.73      685.24     14.52 o 
  13   1   0      420.05      442.36     12.69 o 
  14   1   0      277.56      253.94     10.31 o 
  15   1   0       26.36       15.17      2.63 o 
  16   1   0       17.34       17.65      3.39 o 
  17   1   0       27.24       30.46      4.93 o 
  18   1   0       30.89       27.03      6.95 o 
  19   1   0        8.87        3.15      3.96 o 
  20   1   0        2.54        5.70      7.75 o 
   0   2   0     2027.75     1965.97     70.59 o 
   1   2   0     5642.51     5477.24    111.28 o 
   2   2   0     2901.30     2720.17     34.50 o 
   3   2   0     2740.98     2857.81     36.72 o 
   4   2   0      471.93      529.08     10.21 o 
   5   2   0     1093.18     1175.40     32.30 o 
   6   2   0       39.03       47.12      4.77 o 
   7   2   0       48.70       46.69      3.87 o 
   8   2   0     1852.17     1752.83     34.17 o 
   9   2   0     1634.39     1558.71     46.69 o 
  10   2   0      141.79      133.06      5.34 o 
  11   2   0        2.52        1.93      1.23 o 
  12   2   0        1.88        2.50      1.27 o 
  13   2   0      181.65      175.83      6.72 o 
  14   2   0      604.02      536.18     35.94 o 
  15   2   0       44.46       39.87      6.14 o 
  16   2   0       18.30       13.70      4.10 o 
  17   2   0       76.32       63.49      7.92 o 
  18   2   0       26.52       20.15     17.25 o 
  19   2   0        6.77        1.77     11.06 o 
  20   2   0        8.04       -1.18      3.62 o 
   1   3   0     1602.41     1644.34     29.00 o 
   2   3   0      797.97      810.97     14.47 o 
   3   3   0        4.99       23.59      3.41 o 
   4   3   0       31.79       31.40      1.67 o 
   5   3   0      674.52      608.72     16.58 o 
   6   3   0       31.40       22.71      2.51 o 
   7   3   0       80.84       67.09      4.70 o 
   8   3   0      359.74      389.46     12.45 o 
   9   3   0     1095.07     1105.71     24.18 o 
  10   3   0       24.14       29.35      3.52 o 
  11   3   0      197.43      201.38     12.09 o 
  12   3   0        8.16        4.59      2.46 o 
  13   3   0        6.49       10.62      5.07 o 
  14   3   0      506.23      550.70     49.59 o 
  15   3   0        1.72        2.14      2.51 o 
  16   3   0        3.79        6.09      3.10 o 
  17   3   0      295.74      275.84     17.29 o 
  18   3   0      663.90      686.82     28.56 o 
  19   3   0       81.63       67.72     12.45 o 
  20   3   0      158.09      170.95     19.82 o 
   0   4   0     9326.95     9199.66    270.63 o 
   1   4   0       21.39       23.32      2.24 o 
   2   4   0      250.28      276.48      8.32 o 
   3   4   0        0.08        0.76      0.90 o 
   4   4   0       26.59       43.59      2.36 o 
   5   4   0      995.29     1043.72     24.15 o 
   6   4   0        5.84       10.18      2.70 o 
   7   4   0        0.66       -0.15      0.92 o 
   8   4   0      108.94       98.80      6.14 o 
   9   4   0      208.93      194.68      9.17 o 
  10   4   0       20.06       27.36      3.80 o 
  11   4   0       42.20       40.69      5.23 o 
  12   4   0      490.46      531.48     27.83 o 
  13   4   0      328.10      325.22     21.53 o 
  14   4   0      107.48      116.28     10.00 o 
  15   4   0       13.40       15.33      5.88 o 
  16   4   0        0.29        5.53      3.58 o 
  17   4   0       23.65       29.80      6.11 o 
  18   4   0      332.20      374.01     21.27 o 
  19   4   0      205.31      254.79     23.74 o 
  20   4   0      182.60      222.22     22.99 o 
   1   5   0      629.93      630.13     13.76 o 
   2   5   0     1736.71     1837.23     26.66 o 
   3   5   0      177.82      130.58      6.09 o 
   4   5   0      160.33      187.67      7.08 o 
   5   5   0      653.73      668.71     11.98 o 
   6   5   0        9.17       10.99      2.25 o 
   7   5   0      136.13      116.19      6.32 o 
   8   5   0       53.86       39.79      3.98 o 
   9   5   0      538.46      485.28     14.07 o 
  10   5   0       23.59       17.70      3.45 o 
  11   5   0        1.22        2.47      1.71 o 
  12   5   0       19.29        6.84      4.57 o 
  13   5   0       41.32       35.93     10.76 o 
  14   5   0       12.18       10.68      4.27 o 
  15   5   0      207.64      215.76     19.12 o 
  16   5   0        9.70        7.31      5.07 o 
  17   5   0      202.35      189.06     18.84 o 
  18   5   0      450.74      479.51     25.07 o 
  19   5   0      592.58      674.07     82.94 o 
   0   6   0      260.78      305.79     12.94 o 
   1   6   0     1248.45     1444.30     22.91 o 
   2   6   0     1882.48     1865.32     31.21 o 
   3   6   0      315.71      466.54     12.30 o 
   4   6   0      977.56     1011.41     23.52 o 
   5   6   0     1103.57     1243.23     32.61 o 
   6   6   0      661.79      699.26     15.27 o 
   7   6   0      130.37      130.20      4.88 o 
   8   6   0      328.36      333.67     10.81 o 
   9   6   0      902.20      903.72     29.99 o 
  10   6   0      143.41      130.99      9.08 o 
  11   6   0      299.70      284.44     14.37 o 
  12   6   0       26.07       20.91      4.19 o 
  13   6   0       70.92       63.23     10.63 o 
  14   6   0      234.85      224.89     19.86 o 
  15   6   0       77.17       77.08     12.05 o 
  16   6   0       53.48       52.35     10.39 o 
  17   6   0       46.28       50.43     10.09 o 
  18   6   0      465.96      571.13     35.27 o 
  19   6   0      364.21      440.06     25.16 o 
   1   7   0      914.48     1107.54     20.53 o 
   2   7   0      613.05      728.10     17.04 o 
   3   7   0     2033.95     2159.96     32.78 o 
   4   7   0       38.13       45.37      3.89 o 
   5   7   0     1767.49     1925.80     44.12 o 
   6   7   0      207.17      227.00      8.75 o 
   7   7   0      166.57      180.49      8.15 o 
   8   7   0      243.13      232.12      8.34 o 
   9   7   0        0.36        0.63      1.24 o 
  10   7   0       18.06       18.04      4.59 o 
  11   7   0      242.88      230.77     12.69 o 
  12   7   0      215.15      211.40     12.77 o 
  13   7   0      177.31      166.44     11.83 o 
  14   7   0      321.91      314.86     27.96 o 
  15   7   0       17.42       17.30      6.69 o 
  16   7   0        4.77        3.85      6.92 o 
  17   7   0       51.19       51.09     15.86 o 
  18   7   0       13.61        7.86      4.72 o 
   0   8   0     5374.99     5659.98     75.25 o 
   1   8   0      423.04      478.67     16.07 o 
   2   8   0      205.44      225.78      7.79 o 
   3   8   0      183.63      175.45      7.84 o 
   4   8   0      112.91      156.34      9.87 o 
   5   8   0      445.38      404.85      9.82 o 
   6   8   0        1.10        4.39      2.38 o 
   7   8   0        9.60        7.93      2.79 o 
   8   8   0      426.03      402.74     14.92 o 
   9   8   0      189.33      173.98     16.70 o 
  10   8   0      742.90      757.69     23.95 o 
  11   8   0      400.38      419.59     17.23 o 
  12   8   0      170.17      166.29     11.02 o 
  13   8   0      700.12      736.43     39.06 o 
  14   8   0      167.45      183.81     19.59 o 
  15   8   0      139.00      142.20     17.59 o 
  16   8   0      173.17      180.88     19.93 o 
  17   8   0        0.60       -6.04      6.04 o 
  18   8   0       54.34       80.58     14.26 o 
   1   9   0      454.54      437.65     13.92 o 
   2   9   0       56.63       52.03      3.40 o 
   3   9   0        6.05        5.09      1.16 o 
   4   9   0        4.70        4.46      1.44 o 
   5   9   0       20.74       19.08      2.59 o 
   6   9   0       52.31       44.52      4.16 o 
   7   9   0       22.39       19.46      3.78 o 
   8   9   0      164.33      161.83     16.37 o 
   9   9   0       28.11       29.27      4.74 o 
  10   9   0       49.46       67.25     11.51 o 
  11   9   0        4.35        4.80      4.44 o 
  12   9   0      134.75      152.29     23.27 o 
  13   9   0        3.27        6.35      8.36 o 
  14   9   0       23.23       22.97      7.85 o 
  15   9   0       35.87       34.54      9.12 o 
  16   9   0      275.31      313.71     56.63 o 
  17   9   0      119.64      148.98     19.66 o 
   0  10   0      975.96      828.87     24.00 o 
   1  10   0      113.29      103.32      6.44 o 
   2  10   0       25.90       26.24      2.18 o 
   3  10   0        1.35       -0.74      0.81 o 
   4  10   0       18.16       20.12      3.12 o 
   5  10   0       95.71       84.16      5.39 o 
   6  10   0       10.69        9.15      1.88 o 
   7  10   0       54.85       41.80      7.58 o 
   8  10   0      116.46      108.16      8.74 o 
   9  10   0       53.51       54.76      5.89 o 
  10  10   0       27.02       11.45     11.07 o 
  11  10   0      687.74      657.99     48.81 o 
  12  10   0       16.18        9.80      9.81 o 
  13  10   0       25.74       15.24      6.88 o 
  14  10   0      122.93      159.01     19.68 o 
  15  10   0       33.35       20.55      6.76 o 
  16  10   0        0.10       -5.09      5.09 o 
  17  10   0       56.54       73.81     14.41 o 
   1  11   0      321.06      272.09      8.59 o 
   2  11   0       15.96       18.17      2.04 o 
   3  11   0      228.05      210.30      6.17 o 
   4  11   0      817.32      791.28     20.88 o 
   5  11   0       44.26       30.14      3.87 o 
   6  11   0       23.78       27.64      3.39 o 
   7  11   0      128.36      122.48     10.31 o 
   8  11   0      104.12       88.91      8.56 o 
   9  11   0        0.27       -2.54      2.54 o 
  10  11   0        8.08        6.30      2.41 o 
  11  11   0       74.66       84.17     13.90 o 
  12  11   0       94.51       94.58     14.89 o 
  13  11   0      169.10      165.33     20.21 o 
  14  11   0      132.78      150.50     30.50 o 
  15  11   0       22.56       13.08      9.17 o 
  16  11   0        2.66       -1.67      9.44 o 
   0  12   0      100.84      124.47     10.37 o 
   1  12   0        5.54        3.92      1.68 o 
   2  12   0       65.98       50.90      3.46 o 
   3  12   0       20.36        8.00      1.67 o 
   4  12   0       28.38       29.07      4.15 o 
   5  12   0       15.17        6.37      2.53 o 
   6  12   0       12.79        5.45      1.76 o 
   7  12   0      100.40       74.17      8.70 o 
   8  12   0       68.17       77.72      8.43 o 
   9  12   0       27.43       22.57      4.07 o 
  10  12   0      105.40      109.32     15.82 o 
  11  12   0      668.72      676.82     41.10 o 
  12  12   0      143.26      164.59     20.18 o 
  13  12   0        0.74        4.88      6.17 o 
  14  12   0        0.47        3.02      5.61 o 
  15  12   0       12.54        5.33     21.67 o 
   1  13   0      116.01      102.33      5.47 o 
   2  13   0       94.56       58.58      4.45 o 
   3  13   0      144.72       82.70      8.56 o 
   4  13   0       16.86       10.25      3.80 o 
   5  13   0       25.01       16.18      4.81 o 
   6  13   0      102.65       91.07     10.45 o 
   7  13   0       12.44        5.73      3.06 o 
   8  13   0       38.19       35.37      6.27 o 
   9  13   0       62.23       65.64     15.88 o 
  10  13   0        1.04        8.86      5.95 o 
  11  13   0       92.16      106.04     16.50 o 
  12  13   0       71.30       87.18     25.35 o 
  13  13   0      169.04      229.93     25.33 o 
  14  13   0      205.66      274.55     28.19 o 
   0  14   0      339.34      341.32     34.16 o 
   1  14   0       49.35       40.74      5.76 o 
   2  14   0      790.73      688.87     34.78 o 
   3  14   0      350.74      362.66     21.45 o 
   4  14   0        7.96       15.33      5.30 o 
   5  14   0       78.19       78.73      9.84 o 
   6  14   0        5.25        5.89      3.85 o 
   7  14   0        0.30        1.09      3.03 o 
   8  14   0       36.17       29.12      8.87 o 
   9  14   0       47.92       48.86     11.11 o 
  10  14   0       80.01       90.83     27.07 o 
  11  14   0      560.26      633.20     41.94 o 
  12  14   0      119.57       91.07     15.90 o 
   1  15   0      134.65      137.67     15.79 o 
   2  15   0        7.86       13.88      8.48 o 
   3  15   0       75.18       82.67     11.19 o 
   4  15   0       85.56       80.81     10.31 o 
   5  15   0      131.34      131.93     13.12 o 
   6  15   0        8.27       10.06      9.01 o 
   7  15   0        0.76        0.74      2.92 o 
   8  15   0       19.65        0.14      5.39 o 
   9  15   0       47.69       46.73     11.68 o 
  10  15   0       23.71        2.95      6.39 o 
  11  15   0      386.51      464.09     37.01 o 
   0  16   0       58.51       72.81     17.51 o 
   1  16   0        9.14       -4.85     11.94 o 
   2  16   0        9.08       12.72      6.05 o 
   3  16   0        0.91        6.63      4.66 o 
   4  16   0        0.98        1.20      3.20 o 
   5  16   0        1.25        1.23      3.76 o 
   6  16   0      162.38      168.31     15.36 o 
   7  16   0        3.25        7.65      6.06 o 
   8  16   0        4.82       -2.21     10.55 o 
   9  16   0      118.72      174.20     22.43 o 
   1  17   0        1.26       -1.72      6.77 o 
   2  17   0       40.04       36.78      9.53 o 
   3  17   0       47.61       58.83     11.35 o 
   4  17   0       61.55       66.04     11.67 o 
   5  17   0        8.09        7.02      4.39 o 
   6  17   0        1.64       -2.09     19.65 o 
 -20   1   1       32.58       30.30      8.49 o 
 -19   1   1       10.39       18.28      5.73 o 
 -18   1   1        5.48        4.51      3.84 o 
 -17   1   1       25.76       23.26      4.41 o 
 -16   1   1        0.15        0.21      0.93 o 
 -15   1   1      406.65      396.23     12.43 o 
 -14   1   1      583.89      571.86     15.32 o 
 -13   1   1      205.33      229.87      8.28 o 
 -12   1   1      344.75      342.73     10.85 o 
 -11   1   1      936.57      911.98     23.71 o 
 -10   1   1     2128.62     2121.28     37.37 o 
  -9   1   1     4403.61     4379.35     69.05 o 
  -8   1   1       10.23        5.08      1.49 o 
  -7   1   1      492.29      497.41     12.23 o 
  -6   1   1     1012.36      976.51     17.25 o 
  -5   1   1     2358.73     2205.36     24.59 o 
  -4   1   1     1302.64     1421.97     18.70 o 
  -3   1   1     1989.46     1729.63     21.13 o 
  -2   1   1     1699.84     1620.95     46.14 o 
  -1   1   1    10667.16    10740.53    135.67 o 
   0   1   1        3.28        1.44      0.71 o 
   1   1   1      387.67      405.78      9.44 o 
   2   1   1      251.17      275.39      8.63 o 
   3   1   1    17181.89    17658.42    202.56 o 
   4   1   1    22705.83    23343.42    308.16 o 
   5   1   1     4998.50     5175.48     92.87 o 
   6   1   1      165.11      197.35      9.17 o 
   7   1   1      505.44      517.87     16.41 o 
   8   1   1     1280.71     1276.70     28.17 o 
   9   1   1      118.10      105.10      8.47 o 
  10   1   1       17.47       14.62      2.91 o 
  11   1   1       16.22       20.68      2.38 o 
  12   1   1        0.18       -0.01      1.51 o 
  13   1   1      158.19      142.71      6.90 o 
  14   1   1      197.63      157.77      8.07 o 
  15   1   1        7.35        9.99      2.66 o 
  16   1   1       22.70       12.24      3.67 o 
  17   1   1       12.92        3.34      3.18 o 
  18   1   1       52.10       71.54     12.56 o 
  19   1   1        0.34       -0.51      5.94 o 
  20   1   1       96.34      156.74     19.33 o 
 -20   2   1       66.15       64.22     12.00 o 
 -19   2   1        9.92        9.29      8.56 o 
 -18   2   1       10.22       19.75      6.74 o 
 -17   2   1       51.73       57.60      7.20 o 
 -16   2   1        0.43        1.91      3.38 o 
 -15   2   1      115.54       98.96      8.89 o 
 -14   2   1       89.31       86.11      9.31 o 
 -13   2   1      169.85      169.89      9.39 o 
 -12   2   1       58.07       53.80      5.90 o 
 -11   2   1       38.96       40.99      5.13 o 
 -10   2   1       68.86       71.40      5.13 o 
  -9   2   1      180.25      167.69      7.72 o 
  -8   2   1      318.31      298.65      8.42 o 
  -7   2   1      376.72      350.45      8.19 o 
  -6   2   1      335.01      341.31      9.16 o 
  -5   2   1     1109.49     1118.09     15.40 o 
  -4   2   1      735.98      740.03     17.04 o 
  -3   2   1     3635.06     3524.52     54.51 o 
  -2   2   1     3721.89     3414.39     97.23 o 
  -1   2   1    11203.71    10152.20    175.92 o 
   0   2   1      125.82      202.15     11.61 o 
   1   2   1     2779.21     2728.68     42.00 o 
   2   2   1     7016.54     7123.71    113.14 o 
   3   2   1    15755.86    16231.58    228.31 o 
   4   2   1    14292.94    14609.73    333.48 o 
   5   2   1     5520.04     5599.27     72.36 o 
   6   2   1     3326.97     3510.65     57.40 o 
   7   2   1     2194.26     2308.70     52.26 o 
   8   2   1        8.81        8.44      1.65 o 
   9   2   1       96.16       80.64     14.43 o 
  10   2   1        7.68        2.92      1.56 o 
  11   2   1       41.26       34.06      3.30 o 
  12   2   1      150.78      142.96      9.97 o 
  13   2   1        0.38       -0.57      1.30 o 
  14   2   1      477.05      431.96     13.09 o 
  15   2   1       36.56       28.22      3.63 o 
  16   2   1        4.29        1.06      2.50 o 
  17   2   1      344.17      334.69     19.27 o 
  18   2   1       99.85      103.31     21.99 o 
  19   2   1       57.80       72.69     13.13 o 
 -20   3   1       73.85       91.37     13.89 o 
 -19   3   1       48.10       40.97     15.32 o 
 -18   3   1        7.90        7.80      2.90 o 
 -17   3   1        0.04        1.66      2.53 o 
 -16   3   1        8.25        5.89      3.20 o 
 -15   3   1       58.21       53.02      6.73 o 
 -14   3   1        0.04       -1.08      3.13 o 
 -13   3   1      149.28      123.35     11.85 o 
 -12   3   1       18.39        9.30      7.97 o 
 -11   3   1      179.12      173.85      9.08 o 
 -10   3   1     1810.34     1742.46     31.60 o 
  -9   3   1      151.25      157.62      7.68 o 
  -8   3   1       31.88       38.88      4.00 o 
  -7   3   1      293.87      283.25      8.05 o 
  -6   3   1      146.33      143.81      6.23 o 
  -5   3   1        1.16        2.66      1.26 o 
  -4   3   1       24.21       33.14      3.09 o 
  -3   3   1        0.02        0.41      0.71 o 
  -2   3   1      883.18      801.06     19.46 o 
  -1   3   1     9185.27     8575.46     71.95 o 
   0   3   1     6919.30     6897.08     58.97 o 
   1   3   1       16.97       12.63      1.11 o 
   2   3   1     1660.80     1680.02     19.00 o 
   3   3   1     4744.49     4766.88     70.23 o 
   4   3   1      208.23      237.41      6.55 o 
   5   3   1       88.13       72.64      3.85 o 
   6   3   1      204.65      217.35      5.96 o 
   7   3   1       24.41       36.11      2.35 o 
   8   3   1       19.54       18.80      1.82 o 
   9   3   1      146.75      150.74      6.07 o 
  10   3   1       40.36       46.35      4.97 o 
  11   3   1      132.44      135.11      5.27 o 
  12   3   1       73.00       69.12      3.84 o 
  13   3   1      207.27      177.27     10.17 o 
  14   3   1       81.75       61.25      5.74 o 
  15   3   1       70.94       64.03      8.20 o 
  16   3   1      124.46      123.93     11.82 o 
  17   3   1      109.83      131.33     12.61 o 
  18   3   1        4.72       -2.78      7.38 o 
  19   3   1       11.30       14.05      6.11 o 
 -20   4   1        1.57        1.43     10.30 o 
 -19   4   1        7.15        9.46      6.65 o 
 -18   4   1       62.28       58.13      8.24 o 
 -17   4   1        1.41        4.05      2.76 o 
 -16   4   1       61.31       61.83      9.63 o 
 -15   4   1       36.51       41.29      6.17 o 
 -14   4   1      307.12      297.44     20.23 o 
 -13   4   1      363.31      370.66     22.09 o 
 -12   4   1        3.85        2.62      1.65 o 
 -11   4   1      168.34      154.97      9.86 o 
 -10   4   1      206.51      197.13      7.33 o 
  -9   4   1      185.44      182.89      6.72 o 
  -8   4   1      265.25      240.08      7.34 o 
  -7   4   1       67.46       65.20      3.85 o 
  -6   4   1      184.87      179.92      4.93 o 
  -5   4   1       69.88       54.44      3.16 o 
  -4   4   1      313.65      323.17      8.80 o 
  -3   4   1    10777.00    10929.51    132.80 o 
  -2   4   1       85.35       69.48      2.52 o 
  -1   4   1     1882.22     1943.44     33.88 o 
   0   4   1     2331.75     2240.40     27.50 o 
   1   4   1      312.15      338.17      6.64 o 
   2   4   1     3082.37     3092.43     34.51 o 
   3   4   1     1362.24     1422.05     23.53 o 
   4   4   1     1096.32     1085.53     19.60 o 
   5   4   1      984.18     1041.25     17.44 o 
   6   4   1        0.67        0.82      0.99 o 
   7   4   1      882.21      896.09     16.49 o 
   8   4   1      174.86      174.65      6.40 o 
   9   4   1      277.41      293.95     10.27 o 
  10   4   1      763.25      717.53     23.36 o 
  11   4   1      493.82      450.79     25.73 o 
  12   4   1      944.64      954.66     38.95 o 
  13   4   1      158.43      164.17     12.21 o 
  14   4   1        0.03       -0.05      3.27 o 
  15   4   1       66.01       59.37      9.85 o 
  16   4   1       22.04       22.57      6.37 o 
  17   4   1       69.04       86.04     10.52 o 
  18   4   1      182.54      214.54     16.65 o 
  19   4   1       54.76       75.44     13.04 o 
 -20   5   1        6.94       17.45      6.83 o 
 -19   5   1        4.24        3.50      4.26 o 
 -18   5   1       14.50       26.32      5.62 o 
 -17   5   1        0.50        4.19      3.75 o 
 -16   5   1      302.05      307.36     26.28 o 
 -15   5   1     1614.23     1712.42     57.64 o 
 -14   5   1      646.03      694.66    111.22 o 
 -13   5   1        2.18        3.79      2.44 o 
 -12   5   1       22.36       19.18      3.67 o 
 -11   5   1      401.63      389.56     16.10 o 
 -10   5   1     1426.24     1454.34     34.80 o 
  -9   5   1        2.98        1.57      1.18 o 
  -8   5   1      224.87      222.05      8.12 o 
  -7   5   1       63.78       59.46      2.88 o 
  -6   5   1        0.31        0.36      0.47 o 
  -5   5   1       93.41       80.35      4.64 o 
  -4   5   1      236.59      213.91      7.66 o 
  -3   5   1        0.45        0.37      1.24 o 
  -2   5   1     2593.03     2600.58     63.94 o 
  -1   5   1      452.44      503.82      9.59 o 
   0   5   1      117.51      117.88      4.10 o 
   1   5   1      292.72      292.19      6.39 o 
   2   5   1      408.92      430.61      9.42 o 
   3   5   1      682.83      655.33     11.02 o 
   4   5   1     2400.39     2545.00     34.92 o 
   5   5   1      624.92      653.64     11.14 o 
   6   5   1       21.10       22.36      2.13 o 
   7   5   1       40.54       55.95      3.59 o 
   8   5   1      240.10      229.72      7.61 o 
   9   5   1     2548.06     2617.90     71.15 o 
  10   5   1       22.88       29.14      2.84 o 
  11   5   1      397.26      411.43     23.94 o 
  12   5   1       95.47       91.10     11.92 o 
  13   5   1       27.80       30.42      7.51 o 
  14   5   1      115.34      124.34     14.58 o 
  15   5   1       71.40       65.86     10.92 o 
  16   5   1       75.06       89.88     12.95 o 
  17   5   1       44.26       56.11     10.45 o 
  18   5   1      149.34      197.26     16.48 o 
  19   5   1       85.92       75.03     13.26 o 
 -19   6   1       36.79       40.35      7.70 o 
 -18   6   1       96.24      116.70     14.96 o 
 -17   6   1        1.01       -3.62      3.62 o 
 -16   6   1      146.65      173.70     24.54 o 
 -15   6   1      843.66      866.39     51.17 o 
 -14   6   1     1710.44     1750.15     61.73 o 
 -13   6   1      551.81      519.99     20.48 o 
 -12   6   1      194.04      178.09     11.00 o 
 -11   6   1     1641.11     1529.16     53.26 o 
 -10   6   1      150.44      148.66      7.63 o 
  -9   6   1        6.74        8.16      2.17 o 
  -8   6   1      227.46      237.32      9.41 o 
  -7   6   1       20.53       24.31      2.71 o 
  -6   6   1       63.71       45.32      3.77 o 
  -5   6   1      562.24      542.06     22.52 o 
  -4   6   1        7.51        2.57      1.18 o 
  -3   6   1     1628.50     1762.55     35.19 o 
  -2   6   1      859.41      827.24     14.44 o 
  -1   6   1     1096.55     1158.98     16.33 o 
   0   6   1        2.66        5.49      1.10 o 
   1   6   1      154.55      128.51      4.28 o 
   2   6   1      858.76      852.14     14.23 o 
   3   6   1      166.58      167.48      5.87 o 
   4   6   1       22.34       41.15      2.61 o 
   5   6   1      659.06      735.69     12.44 o 
   6   6   1      352.87      385.65      8.50 o 
   7   6   1      385.41      369.41      9.53 o 
   8   6   1      287.68      296.53     10.76 o 
   9   6   1      326.86      325.67     10.95 o 
  10   6   1        0.88       -0.20      2.12 o 
  11   6   1      935.36      915.08     29.53 o 
  12   6   1       45.52       72.85     11.09 o 
  13   6   1        1.92        0.80      2.89 o 
  14   6   1       64.29       65.17     11.38 o 
  15   6   1       35.41       25.67      7.27 o 
  16   6   1        0.13        5.76      6.01 o 
  17   6   1        0.01        0.09     10.81 o 
  18   6   1       48.14       57.05     21.10 o 
 -19   7   1       37.95       35.13     11.87 o 
 -18   7   1      117.80      123.30     30.71 o 
 -17   7   1       68.73       82.40     13.64 o 
 -16   7   1       32.20       39.34      9.21 o 
 -15   7   1      452.10      456.84     29.81 o 
 -14   7   1      108.97      116.49     14.96 o 
 -13   7   1        7.10        4.38      3.06 o 
 -12   7   1      155.07      152.49      9.94 o 
 -11   7   1     1884.22     1809.80     51.83 o 
 -10   7   1       35.92       32.34      2.94 o 
  -9   7   1       74.75       69.56      2.99 o 
  -8   7   1        7.82        9.08      2.01 o 
  -7   7   1        3.78        2.50      1.52 o 
  -6   7   1      558.12      495.75     15.26 o 
  -5   7   1      667.25      694.41     16.99 o 
  -4   7   1      419.12      460.41     13.46 o 
  -3   7   1      273.29      294.72     10.48 o 
  -2   7   1      486.04      508.07     11.46 o 
  -1   7   1      600.55      597.00     11.98 o 
   0   7   1     1091.46     1129.34     19.12 o 
   1   7   1     1837.82     1891.96     29.65 o 
   2   7   1     1327.18     1297.80     20.89 o 
   3   7   1     1010.24     1075.02     22.69 o 
   4   7   1      102.99      141.03      5.62 o 
   5   7   1       81.29       95.20      4.12 o 
   6   7   1       66.03       73.31      3.62 o 
   7   7   1      134.71      158.69      5.48 o 
   8   7   1      838.06      906.61     18.13 o 
   9   7   1      174.02      185.38      8.51 o 
  10   7   1        1.24        2.22      2.21 o 
  11   7   1        1.85        2.17      3.32 o 
  12   7   1        6.14        2.91      1.89 o 
  13   7   1       80.59       84.28     18.80 o 
  14   7   1      104.31      115.19     15.15 o 
  15   7   1       42.99       41.81      9.94 o 
  16   7   1       15.37       34.23     24.74 o 
  17   7   1      125.02      139.44     18.23 o 
  18   7   1       50.69       34.14      8.85 o 
 -18   8   1      117.46      139.73     18.09 o 
 -17   8   1       15.69       23.44      7.30 o 
 -16   8   1      267.37      305.78     44.98 o 
 -15   8   1      267.56      250.44     31.69 o 
 -14   8   1      306.07      301.55     24.17 o 
 -13   8   1       60.40       67.85     11.37 o 
 -12   8   1      389.68      331.54     28.93 o 
 -11   8   1        0.31        3.62      4.28 o 
 -10   8   1      274.76      237.67     25.12 o 
  -9   8   1      110.24      114.93      6.71 o 
  -8   8   1      193.12      192.35     10.17 o 
  -7   8   1      239.91      234.54     12.06 o 
  -6   8   1        3.31        4.50      1.61 o 
  -5   8   1      358.99      384.49     13.54 o 
  -4   8   1       35.62       49.73      4.55 o 
  -3   8   1      219.28      232.99      9.82 o 
  -2   8   1      397.91      423.38     10.75 o 
  -1   8   1      436.82      493.43     11.48 o 
   0   8   1      760.36      841.04     14.63 o 
   1   8   1       65.71       72.49      3.83 o 
   2   8   1      731.65      733.22     19.29 o 
   3   8   1     1372.58     1402.89     20.70 o 
   4   8   1       33.27       36.07      2.75 o 
   5   8   1       87.01       77.17      4.27 o 
   6   8   1       19.51       12.84      2.30 o 
   7   8   1      292.85      278.05      7.91 o 
   8   8   1        0.06       -0.55      1.22 o 
   9   8   1      423.44      417.84     13.82 o 
  10   8   1      147.56      156.65     11.15 o 
  11   8   1        3.02        3.51      3.23 o 
  12   8   1        3.86        7.02      4.43 o 
  13   8   1      114.30      116.60     20.34 o 
  14   8   1       40.42       39.37      9.72 o 
  15   8   1       34.03       31.36      9.46 o 
  16   8   1       10.23       45.96     31.69 o 
  17   8   1       15.49       49.25     11.02 o 
 -18   9   1       58.32       82.28     15.40 o 
 -17   9   1      114.90      114.12     16.85 o 
 -16   9   1        1.16        3.93      4.44 o 
 -15   9   1        0.90        1.89      4.56 o 
 -14   9   1        4.11        1.57      3.79 o 
 -13   9   1        9.86        7.85      4.46 o 
 -12   9   1      630.52      706.73     37.84 o 
 -11   9   1       56.45       55.77     14.44 o 
 -10   9   1       95.33       92.83      8.72 o 
  -9   9   1        0.14       -0.14      1.31 o 
  -8   9   1       14.56       14.82      3.40 o 
  -7   9   1        9.67        7.37      2.98 o 
  -6   9   1       14.67       13.36      3.59 o 
  -5   9   1       32.15       30.14      5.27 o 
  -4   9   1        2.64        2.68      2.28 o 
  -3   9   1       54.46       42.41      4.62 o 
  -2   9   1       80.30       90.85      4.56 o 
  -1   9   1      197.61      207.76      7.18 o 
   0   9   1       47.73       44.25      3.58 o 
   1   9   1        0.70       -0.01      1.15 o 
   2   9   1      240.70      206.01      7.37 o 
   3   9   1     1200.49     1264.29     22.31 o 
   4   9   1       68.64       79.91      4.96 o 
   5   9   1       95.71       90.47      4.77 o 
   6   9   1        0.62        2.23      0.96 o 
   7   9   1        6.63        5.24      1.73 o 
   8   9   1       39.32       45.98      4.95 o 
   9   9   1      298.56      326.62     15.24 o 
  10   9   1      990.27     1084.29     36.24 o 
  11   9   1      566.81      610.60     35.43 o 
  12   9   1       58.35       71.00     12.01 o 
  13   9   1       39.44       20.83      7.54 o 
  14   9   1        2.71       -0.91      3.32 o 
  15   9   1        0.47       -6.39      6.39 o 
  16   9   1      176.16      149.39     19.48 o 
  17   9   1       71.00       58.01     12.53 o 
 -17  10   1        8.37       14.55      7.08 o 
 -16  10   1       22.95       14.55     10.59 o 
 -15  10   1       52.45       39.99     10.62 o 
 -14  10   1        6.22        3.94      5.07 o 
 -13  10   1       33.26       17.60      6.17 o 
 -12  10   1       90.05      113.18     15.70 o 
 -11  10   1      126.72      131.99     16.18 o 
 -10  10   1       32.52       25.34      3.47 o 
  -9  10   1        0.51        1.93      2.13 o 
  -8  10   1      111.24      115.24      9.26 o 
  -7  10   1       38.07       32.83      5.35 o 
  -6  10   1      281.66      286.74     15.64 o 
  -5  10   1      168.20      171.92     12.15 o 
  -4  10   1      181.16      204.83     13.38 o 
  -3  10   1       89.44       76.06      4.07 o 
  -2  10   1       55.09       36.40      3.59 o 
  -1  10   1      168.77      149.48      7.86 o 
   0  10   1       36.33       38.22      3.68 o 
   1  10   1       17.51       21.05      2.33 o 
   2  10   1      152.77      172.27      7.03 o 
   3  10   1      102.73       76.21      5.26 o 
   4  10   1      149.88      155.59      7.24 o 
   5  10   1       46.95       47.96      5.40 o 
   6  10   1       26.88       28.75      2.84 o 
   7  10   1       15.37       11.84      2.56 o 
   8  10   1       63.05       61.27      5.72 o 
   9  10   1      266.79      234.65     23.31 o 
  10  10   1        3.53        2.92      4.28 o 
  11  10   1      433.69      439.20     31.09 o 
  12  10   1       63.13       68.65     12.60 o 
  13  10   1       13.28        5.08     13.48 o 
  14  10   1        1.17       -1.89      4.41 o 
  15  10   1        5.83       -4.02      5.79 o 
  16  10   1       47.50       30.93     15.70 o 
 -16  11   1       65.28       99.42     27.75 o 
 -15  11   1        0.22       -5.39      5.39 o 
 -14  11   1       38.18       42.15     17.10 o 
 -13  11   1        0.46       -0.05      3.89 o 
 -12  11   1      426.13      464.40     32.36 o 
 -11  11   1       42.98       44.36     10.57 o 
 -10  11   1      333.08      320.55     14.62 o 
  -9  11   1        0.14       -2.09      2.09 o 
  -8  11   1       97.80      106.73      9.52 o 
  -7  11   1        1.01        2.13      2.72 o 
  -6  11   1       95.57      110.50     10.16 o 
  -5  11   1        0.01        3.07      3.34 o 
  -4  11   1      375.50      358.08     18.76 o 
  -3  11   1       28.87       23.03      3.87 o 
  -2  11   1       33.91       41.10      3.86 o 
  -1  11   1      333.37      343.44     13.75 o 
   0  11   1      179.41      168.01      7.58 o 
   1  11   1      179.40      147.98      6.99 o 
   2  11   1       86.27       78.27      4.95 o 
   3  11   1       37.69       30.73      3.34 o 
   4  11   1      322.25      308.28     10.26 o 
   5  11   1       77.44       59.45      4.27 o 
   6  11   1      138.85      111.64     12.31 o 
   7  11   1      381.87      369.57     18.31 o 
   8  11   1       14.82       16.65      4.29 o 
   9  11   1      129.42      122.88      9.85 o 
  10  11   1       21.77       24.82      7.94 o 
  11  11   1       72.96       56.18     14.03 o 
  12  11   1        4.34        4.88      5.38 o 
  13  11   1       11.77       81.51     84.91 o 
  14  11   1       80.34       76.13     14.41 o 
  15  11   1        0.60       14.33      7.41 o 
 -15  12   1        0.57       11.72      6.93 o 
 -14  12   1       13.89        8.69     17.53 o 
 -13  12   1      162.10      216.72     54.24 o 
 -12  12   1      319.54      354.98     29.46 o 
 -11  12   1       51.05       71.81     12.96 o 
 -10  12   1        0.72       -2.11     14.91 o 
  -9  12   1      260.43      277.05     15.66 o 
  -8  12   1      712.42      722.54     27.49 o 
  -7  12   1      422.16      420.51     24.63 o 
  -6  12   1       53.21       52.18      7.46 o 
  -5  12   1      110.58      104.60     10.39 o 
  -4  12   1      201.90      196.27     14.36 o 
  -3  12   1       19.00        9.96      2.46 o 
  -2  12   1       68.84       47.28      4.75 o 
  -1  12   1        2.59        3.56      1.99 o 
   0  12   1        6.34        4.37      2.46 o 
   1  12   1       84.19       75.88      5.19 o 
   2  12   1       24.45       23.31      2.88 o 
   3  12   1      360.42      332.13     12.68 o 
   4  12   1      237.64      210.36      9.69 o 
   5  12   1      208.03      178.74     11.38 o 
   6  12   1      913.20      791.24     35.47 o 
   7  12   1      132.93      130.70     11.21 o 
   8  12   1        0.65        1.09      2.69 o 
   9  12   1      194.98      170.62     12.21 o 
  10  12   1       21.60       26.70      8.47 o 
  11  12   1        2.29       -1.17      4.39 o 
  12  12   1       56.26       73.90     18.38 o 
  13  12   1       64.61       74.38     14.00 o 
  14  12   1       13.57        4.99     13.61 o 
 -14  13   1        8.26        6.76      6.04 o 
 -13  13   1       30.44       38.34     10.57 o 
 -12  13   1      356.55      424.62     39.80 o 
 -11  13   1       21.75       17.07      7.68 o 
 -10  13   1       30.38       53.12     14.29 o 
  -9  13   1      498.91      525.46     35.31 o 
  -8  13   1      501.94      546.35     24.58 o 
  -7  13   1     1324.58     1378.28     42.23 o 
  -6  13   1       62.64       54.15      8.15 o 
  -5  13   1       36.55       29.53      5.83 o 
  -4  13   1       27.23       19.69      5.11 o 
  -3  13   1       35.41       41.25      7.41 o 
  -2  13   1      189.24      161.36     15.79 o 
  -1  13   1      826.10      770.94     24.74 o 
   0  13   1        9.69        5.05      1.95 o 
   1  13   1       23.19       23.78      3.18 o 
   2  13   1      338.89      303.79     12.79 o 
   3  13   1        0.66        2.02      2.83 o 
   4  13   1       17.60       12.44      7.21 o 
   5  13   1       72.18       49.58      7.82 o 
   6  13   1      364.65      381.76     20.87 o 
   7  13   1       87.23       78.61     11.68 o 
   8  13   1       23.58       23.26      5.12 o 
   9  13   1        0.61        3.08      5.10 o 
  10  13   1      126.58      122.14     24.75 o 
  11  13   1       23.88       17.61     19.55 o 
  12  13   1        0.45       -2.55     22.04 o 
  13  13   1        7.15        7.94      9.16 o 
 -13  14   1       58.74       60.15     37.68 o 
 -12  14   1       38.27       37.01     10.30 o 
 -11  14   1       35.59       31.28      8.83 o 
 -10  14   1       12.35       14.62      6.69 o 
  -9  14   1       13.68       11.49      7.50 o 
  -8  14   1      249.54      288.94     18.37 o 
  -7  14   1      132.01      148.52     13.44 o 
  -6  14   1      129.10      115.04     11.74 o 
  -5  14   1        1.13        5.43      3.55 o 
  -4  14   1       10.90       13.34      4.85 o 
  -3  14   1        0.12       -5.01      5.01 o 
  -2  14   1       52.91       51.09      9.27 o 
  -1  14   1       29.92       17.95      4.83 o 
   0  14   1       49.37       44.23      6.51 o 
   1  14   1        2.44       -0.83      2.17 o 
   2  14   1      316.45      345.39     20.99 o 
   3  14   1      326.30      359.21     21.36 o 
   4  14   1        1.94        3.12      3.71 o 
   5  14   1      143.23      138.05     13.01 o 
   6  14   1        5.56        5.29      4.10 o 
   7  14   1        5.34       11.69      4.44 o 
   8  14   1       26.96       15.19      6.83 o 
   9  14   1       24.70       14.14     27.28 o 
  10  14   1       41.08       36.97      9.97 o 
  11  14   1      188.05      200.63     32.77 o 
  12  14   1      102.48      123.11     18.75 o 
 -11  15   1      123.42      152.25     20.60 o 
 -10  15   1       10.74       15.52      7.70 o 
  -9  15   1       31.84       32.35     15.47 o 
  -8  15   1      136.38      110.54     17.04 o 
  -7  15   1      114.92      124.57     12.55 o 
  -6  15   1       43.46       53.71      8.50 o 
  -5  15   1       16.16       11.46      4.49 o 
  -4  15   1       91.44       97.89     11.54 o 
  -3  15   1        6.49        0.02      6.77 o 
  -2  15   1       10.33       -1.93      7.48 o 
  -1  15   1        1.82       -4.08      4.08 o 
   0  15   1      369.34      377.21     26.24 o 
   1  15   1       14.02        8.34     11.43 o 
   2  15   1      214.69      196.95     18.70 o 
   3  15   1      107.61      128.02     13.22 o 
   4  15   1       17.82       13.53      6.50 o 
   5  15   1       13.90        9.11      3.95 o 
   6  15   1        4.07        7.32      3.89 o 
   7  15   1        4.92        8.40      5.86 o 
   8  15   1       11.36        6.30      4.55 o 
   9  15   1       74.82       90.20     15.80 o 
  10  15   1       37.98       44.47     11.52 o 
  -9  16   1       26.77       15.24     17.13 o 
  -8  16   1        1.44       -1.89      4.83 o 
  -7  16   1        1.01       -1.56      4.73 o 
  -6  16   1        7.30        7.35      6.42 o 
  -5  16   1       61.04       63.11      9.56 o 
  -4  16   1       17.60       14.55      5.58 o 
  -3  16   1       94.94       91.21     13.23 o 
  -2  16   1        4.97        7.19      5.02 o 
  -1  16   1       66.13       52.89     10.48 o 
   0  16   1      313.49      363.80     26.73 o 
   1  16   1      107.89      117.22     15.02 o 
   2  16   1       39.65       25.20      7.76 o 
   3  16   1       14.39       11.82      4.46 o 
   4  16   1       16.34       13.41      4.46 o 
   5  16   1        0.46       -4.68      7.07 o 
   6  16   1      134.23      180.09     22.10 o 
   7  16   1        0.19        0.54      6.21 o 
   8  16   1       65.63       84.94     15.75 o 
  -6  17   1        4.71        5.48     11.65 o 
  -5  17   1       12.68        4.13      8.02 o 
  -4  17   1       15.95       17.47      5.90 o 
  -3  17   1        7.49       12.94      5.38 o 
  -2  17   1       90.64       69.29     12.14 o 
  -1  17   1      162.31      170.84     20.29 o 
   0  17   1        0.82        8.76      5.13 o 
   1  17   1      166.24      183.53     29.55 o 
   2  17   1       26.37       22.68      6.82 o 
   3  17   1       15.63       12.20      5.75 o 
   4  17   1       37.09       42.92      8.18 o 
   5  17   1        0.02       -4.53      5.29 o 
 -21   0   2      202.51      312.32     36.66 o 
 -20   0   2        5.80        9.66      7.40 o 
 -19   0   2        4.82       11.90      7.52 o 
 -18   0   2        0.05       -5.52      5.52 o 
 -17   0   2       52.57       47.77      8.21 o 
 -16   0   2      385.90      415.65     19.02 o 
 -15   0   2       14.39       16.17      3.83 o 
 -14   0   2      123.20      110.38      9.09 o 
 -13   0   2        1.05        0.85      2.96 o 
 -12   0   2      304.83      291.98     11.92 o 
 -11   0   2     4704.43     4528.16     72.40 o 
 -10   0   2      600.86      629.18     16.56 o 
  -9   0   2      236.84      213.02      8.16 o 
  -8   0   2      575.31      621.40     18.85 o 
  -7   0   2      371.53      442.11     11.24 o 
  -6   0   2     2779.12     2937.22     46.23 o 
  -5   0   2      538.77      546.36     13.05 o 
  -4   0   2     3571.89     4008.55     58.02 o 
  -3   0   2     3986.65     4240.53     78.57 o 
  -2   0   2        1.26        1.11      2.73 o 
  -1   0   2     7748.71     7572.11    186.68 o 
   0   0   2      145.14      104.49     10.14 o 
   1   0   2     2063.08     1994.75     61.52 o 
   2   0   2      358.14      378.09     20.86 o 
   3   0   2        9.29       14.56      4.46 o 
   4   0   2     1440.40     1498.07     71.52 o 
   5   0   2      205.29      201.86      9.62 o 
   6   0   2      407.17      416.58     15.16 o 
   7   0   2       76.52       85.21      8.40 o 
   8   0   2       67.87       77.19      8.59 o 
   9   0   2      610.03      596.54     21.18 o 
  10   0   2      422.82      411.72     22.00 o 
  11   0   2        2.12       -1.70      3.40 o 
  12   0   2       73.12       68.50      9.14 o 
  13   0   2      622.08      534.43     21.35 o 
  14   0   2       26.00       21.40      5.74 o 
  15   0   2       14.74       10.76      5.81 o 
  16   0   2       23.94       20.12      5.71 o 
  17   0   2       15.92       12.94      6.97 o 
  18   0   2        2.17       -8.06      8.06 o 
  19   0   2        5.80       -8.01      8.01 o 
 -21   1   2       17.64       28.81      8.15 o 
 -20   1   2        0.89        0.41      2.77 o 
 -19   1   2        2.51       -1.86      3.39 o 
 -18   1   2       23.95       25.75      6.98 o 
 -17   1   2       32.22       42.56      7.06 o 
 -16   1   2        1.41        4.01      2.21 o 
 -15   1   2        1.11       -0.32      1.14 o 
 -14   1   2      302.72      304.18     10.79 o 
 -13   1   2      421.62      420.92     10.88 o 
 -12   1   2      107.87      120.55      4.93 o 
 -11   1   2       51.96       56.92      3.47 o 
 -10   1   2     1409.71     1408.36     19.62 o 
  -9   1   2        2.70        5.26      1.10 o 
  -8   1   2      379.69      354.17      7.79 o 
  -7   1   2      802.33      893.24     15.87 o 
  -6   1   2     2604.57     2677.25     47.20 o 
  -5   1   2      929.56      960.85     15.02 o 
  -4   1   2     7087.75     7466.50     78.77 o 
  -3   1   2     1458.11     1488.48     45.43 o 
  -2   1   2     5626.06     5518.13     65.65 o 
  -1   1   2     7657.32     7542.46    228.13 o 
   0   1   2      503.33      517.29     13.99 o 
   1   1   2      724.50      721.85     13.66 o 
   2   1   2     1986.99     2066.89     74.80 o 
   3   1   2       59.39       58.67      3.97 o 
   4   1   2      307.62      354.40     10.86 o 
   5   1   2     1934.72     2125.26     35.04 o 
   6   1   2     1841.44     2036.17     35.03 o 
   7   1   2      871.29      932.73     22.15 o 
   8   1   2     2090.90     2156.08     45.00 o 
   9   1   2      551.23      574.33     18.07 o 
  10   1   2      377.35      414.59     15.56 o 
  11   1   2      231.21      264.59     23.71 o 
  12   1   2        0.66       -1.26      2.77 o 
  13   1   2        8.37        8.65      2.27 o 
  14   1   2        2.21        2.32      2.22 o 
  15   1   2      118.96      110.10      9.87 o 
  16   1   2        0.06       -1.04      2.69 o 
  17   1   2       10.38       23.46     10.73 o 
  18   1   2       17.70       13.28     10.49 o 
  19   1   2        1.67        9.06      5.16 o 
 -21   2   2        4.91        1.31      5.12 o 
 -20   2   2       22.23       20.19      6.59 o 
 -19   2   2       94.25      111.42     14.55 o 
 -18   2   2       13.28        9.51      6.41 o 
 -17   2   2        0.56       -2.25      2.25 o 
 -16   2   2       96.96       95.99      8.74 o 
 -15   2   2        3.02        0.51      1.99 o 
 -14   2   2       95.87       84.63      6.89 o 
 -13   2   2       16.44       12.81      2.40 o 
 -12   2   2       84.69       71.79      5.33 o 
 -11   2   2      474.32      419.27     11.35 o 
 -10   2   2      467.79      496.55     14.94 o 
  -9   2   2      649.64      609.23     16.89 o 
  -8   2   2      415.15      418.16      9.60 o 
  -7   2   2     1143.42     1259.54     20.06 o 
  -6   2   2     1514.54     1600.14     28.67 o 
  -5   2   2      749.57      755.58     15.75 o 
  -4   2   2       19.83       27.49      2.23 o 
  -3   2   2      685.06      640.45     24.70 o 
  -2   2   2     5559.51     5348.97    105.63 o 
  -1   2   2     3294.17     3159.17     43.03 o 
   0   2   2     1179.51     1107.23     16.48 o 
   1   2   2     1872.95     2003.29     32.06 o 
   2   2   2      169.52      180.24      5.50 o 
   3   2   2     1011.93     1100.78     23.20 o 
   4   2   2       12.41       11.04      1.89 o 
   5   2   2      165.43      161.37      6.71 o 
   6   2   2       76.06       64.70      5.06 o 
   7   2   2     3214.67     3452.27     53.27 o 
   8   2   2     1201.95     1237.73     27.15 o 
   9   2   2       72.11       76.49      7.49 o 
  10   2   2      106.33      111.19      9.22 o 
  11   2   2      789.63      698.64     38.75 o 
  12   2   2      150.54      157.71      9.49 o 
  13   2   2      188.50      188.90     10.71 o 
  14   2   2       55.78       50.23      4.85 o 
  15   2   2       15.19       22.59      4.06 o 
  16   2   2        0.16        4.85      3.49 o 
  17   2   2       95.68      105.71     11.06 o 
  18   2   2       69.38       65.29     11.93 o 
  19   2   2       14.36       17.06      7.18 o 
 -20   3   2        0.00       -1.06      6.42 o 
 -19   3   2       13.26       11.55      5.30 o 
 -18   3   2        3.68        1.12      2.22 o 
 -17   3   2       42.79       48.31      6.68 o 
 -16   3   2       73.66       66.24     11.33 o 
 -15   3   2       33.05       30.70      5.03 o 
 -14   3   2      120.51      100.21      7.33 o 
 -13   3   2       36.29       42.59      4.85 o 
 -12   3   2     1203.90     1147.48     27.75 o 
 -11   3   2       19.00       28.62      4.00 o 
 -10   3   2      393.78      381.76     11.74 o 
  -9   3   2      148.84      138.37      5.55 o 
  -8   3   2       51.13       38.21      2.89 o 
  -7   3   2      518.30      637.53     13.86 o 
  -6   3   2       23.94       22.78      2.41 o 
  -5   3   2     1327.20     1439.08     28.23 o 
  -4   3   2     1143.83     1113.70     40.04 o 
  -3   3   2      847.76      800.38     20.67 o 
  -2   3   2      190.36      168.73      4.86 o 
  -1   3   2     3470.77     3344.78     59.34 o 
   0   3   2       60.48       51.03      4.03 o 
   1   3   2     1566.95     1646.78     42.59 o 
   2   3   2      255.77      251.70      6.00 o 
   3   3   2      420.64      482.13     15.15 o 
   4   3   2      148.84      159.49      5.76 o 
   5   3   2       76.46       95.61      4.59 o 
   6   3   2      950.24     1028.96     18.87 o 
   7   3   2     5196.75     5202.06     59.19 o 
   8   3   2     4290.96     4254.09     80.08 o 
   9   3   2     1642.83     1657.85     44.66 o 
  10   3   2      479.79      479.00     15.29 o 
  11   3   2     1295.92     1223.59     25.59 o 
  12   3   2      710.17      711.21     30.44 o 
  13   3   2      205.05      173.65      8.58 o 
  14   3   2       71.81       79.18      6.82 o 
  15   3   2      115.21      133.69     12.47 o 
  16   3   2       74.64       71.08      9.27 o 
  17   3   2      109.65      128.20     12.79 o 
  18   3   2       33.42       49.77     10.86 o 
  19   3   2        6.87       17.59      6.12 o 
 -20   4   2        8.61        5.10      5.00 o 
 -19   4   2       99.05      106.34     14.49 o 
 -18   4   2        3.41        4.85      2.76 o 
 -17   4   2       32.17       28.12      5.52 o 
 -16   4   2       32.46       23.81      9.42 o 
 -15   4   2       13.55        8.35      2.79 o 
 -14   4   2        5.56        5.49      2.46 o 
 -13   4   2        0.35       -1.65      1.78 o 
 -12   4   2        5.18        6.74      1.97 o 
 -11   4   2        3.37        3.46      1.66 o 
 -10   4   2       63.31       57.53      4.75 o 
  -9   4   2     1109.89     1083.71     24.61 o 
  -8   4   2        8.83       13.65      1.84 o 
  -7   4   2      277.52      293.20      9.49 o 
  -6   4   2       60.35       68.30      4.30 o 
  -5   4   2      764.41      917.42     17.31 o 
  -4   4   2      388.19      376.40      9.75 o 
  -3   4   2      533.56      505.66     10.55 o 
  -2   4   2      241.59      236.59      5.80 o 
  -1   4   2      129.01      142.90      4.39 o 
   0   4   2      664.81      713.05     11.16 o 
   1   4   2        7.53       10.17      1.25 o 
   2   4   2       42.84       59.24      2.98 o 
   3   4   2       31.29       28.57      2.13 o 
   4   4   2     1629.00     1789.87     23.58 o 
   5   4   2      116.76       89.50      4.57 o 
   6   4   2     2511.59     2672.80     34.95 o 
   7   4   2      945.26      895.01     17.03 o 
   8   4   2      341.80      345.65     11.67 o 
   9   4   2       24.17       30.84      3.49 o 
  10   4   2        2.86        4.26      1.56 o 
  11   4   2        0.68        1.94      1.23 o 
  12   4   2        2.99        0.47      1.33 o 
  13   4   2      141.80      123.10      7.00 o 
  14   4   2       50.43       37.46      9.73 o 
  15   4   2       24.90       28.64      7.35 o 
  16   4   2        1.78        1.00      3.78 o 
  17   4   2       67.97       74.62      9.94 o 
  18   4   2       32.41       29.20     16.34 o 
 -20   5   2        0.08        3.29      3.96 o 
 -19   5   2        4.19        0.36      3.09 o 
 -18   5   2       17.56       17.13      8.21 o 
 -17   5   2       11.56       15.30      4.04 o 
 -16   5   2        0.20       -1.93      3.67 o 
 -15   5   2      167.24      167.11     15.91 o 
 -14   5   2      389.07      381.46     17.79 o 
 -13   5   2       15.24        6.44      2.37 o 
 -12   5   2       45.73       45.80      4.54 o 
 -11   5   2      388.86      401.89     12.42 o 
 -10   5   2       36.55       35.76      6.09 o 
  -9   5   2      613.06      586.31     22.43 o 
  -8   5   2      183.58      183.60      8.68 o 
  -7   5   2      155.41      149.86      7.21 o 
  -6   5   2      419.67      412.14     15.14 o 
  -5   5   2      225.33      253.52      8.86 o 
  -4   5   2     3140.97     3226.08     52.81 o 
  -3   5   2      711.25      684.57     18.39 o 
  -2   5   2      139.02      161.31      4.95 o 
  -1   5   2     1521.06     1500.81     18.79 o 
   0   5   2       56.03       52.04      2.65 o 
   1   5   2      449.56      441.71      8.28 o 
   2   5   2      145.25      137.22      4.34 o 
   3   5   2      845.99      938.10     12.96 o 
   4   5   2       52.78       71.40      3.56 o 
   5   5   2      169.23      160.92      5.97 o 
   6   5   2       37.47       43.30      3.35 o 
   7   5   2     2133.45     2200.19     31.41 o 
   8   5   2      417.12      472.34     13.24 o 
   9   5   2      530.43      554.64     20.58 o 
  10   5   2       93.38       97.95      6.56 o 
  11   5   2        0.60        2.34      1.76 o 
  12   5   2      110.36      110.39     12.80 o 
  13   5   2      460.18      487.42     29.86 o 
  14   5   2        0.02        9.90      5.55 o 
  15   5   2       27.30       21.30      6.11 o 
  16   5   2       55.31       41.50      9.82 o 
  17   5   2       27.61       29.49      6.59 o 
  18   5   2        0.47       12.45      5.89 o 
 -19   6   2      388.39      438.31     23.68 o 
 -18   6   2      194.32      202.61     19.56 o 
 -17   6   2        4.12        7.76      4.04 o 
 -16   6   2        0.12       -4.31      8.27 o 
 -15   6   2       15.73        9.42      4.51 o 
 -14   6   2       20.70       17.16      3.12 o 
 -13   6   2        2.46        0.76      2.15 o 
 -12   6   2      395.22      369.96     13.17 o 
 -11   6   2       72.23       72.20      5.30 o 
 -10   6   2      183.15      163.56      7.59 o 
  -9   6   2      375.13      395.94      7.60 o 
  -8   6   2     1359.73     1349.08     22.95 o 
  -7   6   2      844.49      790.07     21.52 o 
  -6   6   2        0.75        4.56      1.47 o 
  -5   6   2      524.37      514.88     11.41 o 
  -4   6   2       78.30      103.73      4.20 o 
  -3   6   2        4.36        2.64      0.86 o 
  -2   6   2     1067.74     1026.75     18.83 o 
  -1   6   2     1659.37     1758.67     20.72 o 
   0   6   2       49.03       66.25      3.21 o 
   1   6   2      301.50      319.94      7.29 o 
   2   6   2      854.67      864.83     13.59 o 
   3   6   2      142.50      153.60      4.79 o 
   4   6   2       86.72       98.59      3.71 o 
   5   6   2      269.76      244.38      7.46 o 
   6   6   2        2.78        2.92      1.13 o 
   7   6   2      238.06      250.37      9.43 o 
   8   6   2       21.45       33.19      3.40 o 
   9   6   2      171.37      148.17      7.99 o 
  10   6   2      573.82      578.63     15.62 o 
  11   6   2      332.28      330.52     13.02 o 
  12   6   2        1.19       -0.35      1.39 o 
  13   6   2       73.48       68.03     11.51 o 
  14   6   2       24.22       36.05      8.89 o 
  15   6   2       70.15       69.16     12.50 o 
  16   6   2       33.78       20.00      7.07 o 
  17   6   2       30.54       28.18     11.06 o 
  18   6   2       25.50       24.05      6.28 o 
 -19   7   2       21.17       13.66      5.99 o 
 -18   7   2        9.76       12.89      4.70 o 
 -17   7   2        3.11       -0.90      3.93 o 
 -16   7   2       70.18       60.56     10.59 o 
 -15   7   2        6.46        4.30      6.55 o 
 -14   7   2        0.42       -1.68      2.84 o 
 -13   7   2      156.75      164.85      7.43 o 
 -12   7   2     2542.56     2592.79     38.12 o 
 -11   7   2     1001.06      979.08     21.09 o 
 -10   7   2     1302.15     1290.95     25.57 o 
  -9   7   2      805.19      780.24     27.60 o 
  -8   7   2      232.17      249.48     10.70 o 
  -7   7   2       50.72       42.30      6.72 o 
  -6   7   2       32.10       31.31      3.48 o 
  -5   7   2      219.46      246.27      9.73 o 
  -4   7   2      483.49      506.69     13.44 o 
  -3   7   2      463.76      464.71     14.32 o 
  -2   7   2        4.36        2.70      1.66 o 
  -1   7   2      245.63      230.77      6.74 o 
   0   7   2      339.87      327.99      8.47 o 
   1   7   2      118.12      108.91      5.59 o 
   2   7   2       66.56       61.50      3.92 o 
   3   7   2      148.48      166.59      6.40 o 
   4   7   2        0.00        0.91      1.04 o 
   5   7   2      145.14      127.78      5.27 o 
   6   7   2      102.67      107.71      5.70 o 
   7   7   2      152.05      133.05      7.02 o 
   8   7   2      432.31      422.81     19.80 o 
   9   7   2      275.05      262.07     10.14 o 
  10   7   2      900.29      895.27     31.29 o 
  11   7   2      176.70      169.81     10.37 o 
  12   7   2       18.29       14.71      5.79 o 
  13   7   2       31.64       32.36      8.56 o 
  14   7   2        3.44       -1.55      3.94 o 
  15   7   2        2.06        9.26      5.54 o 
  16   7   2       32.02       44.46     10.40 o 
  17   7   2       24.71       20.21     10.86 o 
 -18   8   2        1.02        0.18      4.01 o 
 -17   8   2        9.41       10.42      5.19 o 
 -16   8   2      184.40      229.51     21.72 o 
 -15   8   2       51.72       55.40     10.33 o 
 -14   8   2       13.34        4.95      4.12 o 
 -13   8   2        1.75       -1.46      2.36 o 
 -12   8   2      709.20      674.52     31.54 o 
 -11   8   2     2548.69     2584.02    112.96 o 
 -10   8   2      239.86      221.53      9.92 o 
  -9   8   2       41.76       36.23      4.71 o 
  -8   8   2      394.14      422.68     17.05 o 
  -7   8   2      514.34      511.88     17.33 o 
  -6   8   2        0.14       -0.10      1.70 o 
  -5   8   2      110.59      134.85      7.55 o 
  -4   8   2      127.44      101.76      4.86 o 
  -3   8   2      392.25      396.56     11.05 o 
  -2   8   2       69.72       83.86      5.38 o 
  -1   8   2      414.00      413.89     10.93 o 
   0   8   2      172.27      160.36      6.68 o 
   1   8   2      139.36      117.67      5.71 o 
   2   8   2      412.29      411.71     10.91 o 
   3   8   2       32.10       23.37      4.83 o 
   4   8   2      382.34      351.70     11.20 o 
   5   8   2        3.20        3.65      2.19 o 
   6   8   2      569.48      600.64     16.88 o 
   7   8   2       21.02       23.82      3.17 o 
   8   8   2      154.36      169.08      9.58 o 
   9   8   2       10.44        8.17      2.11 o 
  10   8   2       76.77       74.61      8.18 o 
  11   8   2        2.40        3.49      4.53 o 
  12   8   2        3.93        4.11      4.34 o 
  13   8   2      355.29      387.27     29.16 o 
  14   8   2       80.72       66.23     13.52 o 
  15   8   2       25.68       25.21      8.41 o 
  16   8   2        7.18       -1.81      3.90 o 
  17   8   2       55.74       61.16     12.94 o 
 -18   9   2       43.32       45.58     10.50 o 
 -17   9   2        2.62        3.59     10.69 o 
 -16   9   2       32.29       38.18      9.04 o 
 -15   9   2        0.18       -1.51      3.32 o 
 -14   9   2       20.14       16.13      7.10 o 
 -13   9   2        6.79        3.67      6.60 o 
 -12   9   2       82.29       72.29      6.77 o 
 -11   9   2      780.37      756.89     37.75 o 
 -10   9   2      825.47      819.61     23.88 o 
  -9   9   2       11.65        8.16      2.92 o 
  -8   9   2      598.60      604.86     32.10 o 
  -7   9   2      454.29      463.76     19.38 o 
  -6   9   2      420.55      410.30     18.45 o 
  -5   9   2       16.27       17.59      3.85 o 
  -4   9   2      152.52      119.00     11.53 o 
  -3   9   2      682.23      642.90     14.89 o 
  -2   9   2       55.80       48.88      4.66 o 
  -1   9   2       55.98       44.98      3.66 o 
   0   9   2      104.00       97.86      5.38 o 
   1   9   2      676.77      688.56     16.34 o 
   2   9   2     1205.17     1211.57     33.57 o 
   3   9   2       93.84       95.94      6.23 o 
   4   9   2      154.83      137.72      7.47 o 
   5   9   2       15.01       10.40      2.63 o 
   6   9   2      558.53      563.32     20.95 o 
   7   9   2      415.51      465.70     14.62 o 
   8   9   2       12.38       17.29      2.65 o 
   9   9   2      129.56      125.65      8.14 o 
  10   9   2      600.93      620.75     23.72 o 
  11   9   2        0.68        1.51      3.16 o 
  12   9   2      130.64      146.71     18.11 o 
  13   9   2        1.71       -4.95      5.27 o 
  14   9   2       14.84       16.83      7.27 o 
  15   9   2       28.96       49.75     11.22 o 
  16   9   2        7.95        6.95      5.79 o 
 -17  10   2       47.38       72.10     13.68 o 
 -16  10   2       75.79       87.93     18.01 o 
 -15  10   2       60.40       63.22     11.56 o 
 -14  10   2       20.08        9.01      4.16 o 
 -13  10   2       18.61       26.53     16.36 o 
 -12  10   2       14.78       18.48      6.43 o 
 -11  10   2        0.72       -4.83      4.83 o 
 -10  10   2        1.68        0.27      2.48 o 
  -9  10   2      201.11      200.49     12.51 o 
  -8  10   2       17.00        7.67      3.28 o 
  -7  10   2       36.50       35.96      6.25 o 
  -6  10   2       13.03        4.45      2.54 o 
  -5  10   2      840.28      843.83     29.87 o 
  -4  10   2      257.97      290.30     23.15 o 
  -3  10   2      984.15      969.87     26.96 o 
  -2  10   2      559.39      547.34     18.71 o 
  -1  10   2      460.68      481.60     14.67 o 
   0  10   2       19.58       19.37      2.88 o 
   1  10   2      128.93      131.96      7.52 o 
   2  10   2      900.76      907.06     21.88 o 
   3  10   2      156.52      157.09      7.55 o 
   4  10   2      352.10      346.08     12.39 o 
   5  10   2      156.32      157.13      9.03 o 
   6  10   2       25.77       30.75      6.08 o 
   7  10   2      310.07      342.98     13.28 o 
   8  10   2      754.81      781.13     22.92 o 
   9  10   2      780.54      769.48     27.44 o 
  10  10   2      131.33      115.26     15.57 o 
  11  10   2       19.60       22.98      7.37 o 
  12  10   2       13.44       16.52      6.98 o 
  13  10   2        2.59       -3.08      8.20 o 
  14  10   2       27.87       22.94     12.66 o 
  15  10   2        0.92       -4.86      4.86 o 
 -16  11   2        4.95        5.11      6.02 o 
 -15  11   2        3.34        1.07      8.02 o 
 -14  11   2        1.22        6.81      4.86 o 
 -13  11   2       20.56       27.92      8.79 o 
 -12  11   2       61.40       73.96     12.78 o 
 -11  11   2        3.28       -4.19      5.68 o 
 -10  11   2       29.62       19.97      6.00 o 
  -9  11   2       22.39       20.90      4.41 o 
  -8  11   2      234.23      229.29     14.61 o 
  -7  11   2       44.96       43.45      9.06 o 
  -6  11   2       68.26       62.75      7.76 o 
  -5  11   2      505.24      542.19     23.60 o 
  -4  11   2     1314.78     1302.66     38.74 o 
  -3  11   2     1484.13     1325.91     42.62 o 
  -2  11   2      179.58      170.85      9.18 o 
  -1  11   2       53.03       43.80      4.81 o 
   0  11   2      144.90      143.45      8.16 o 
   1  11   2      348.57      363.98     13.25 o 
   2  11   2      117.34      108.80      7.15 o 
   3  11   2      154.23      165.40      8.71 o 
   4  11   2       94.78       84.48      6.89 o 
   5  11   2      117.71      125.20      7.34 o 
   6  11   2        8.90       13.67      2.51 o 
   7  11   2        0.49        0.14      1.70 o 
   8  11   2      293.41      291.98     11.89 o 
   9  11   2      140.37      166.85     26.98 o 
  10  11   2      320.17      279.81     27.32 o 
  11  11   2       24.63       10.48      5.50 o 
  12  11   2       35.27       43.55     10.52 o 
  13  11   2       33.02       32.91      9.55 o 
  14  11   2       37.46       36.34     10.27 o 
 -15  12   2       27.07       14.75      6.60 o 
 -14  12   2        5.43       -4.78      9.77 o 
 -13  12   2       15.24        7.83      8.07 o 
 -12  12   2        0.03       -2.58      4.49 o 
 -11  12   2        1.96        4.57      5.55 o 
 -10  12   2       71.46       60.83     11.85 o 
  -9  12   2       11.13       15.74      4.36 o 
  -8  12   2      577.79      630.55     27.52 o 
  -7  12   2      242.94      264.40     20.91 o 
  -6  12   2        0.71       -2.86      3.18 o 
  -5  12   2      177.26      190.72     15.22 o 
  -4  12   2     1135.46     1125.05     36.96 o 
  -3  12   2      212.03      190.61     10.80 o 
  -2  12   2       21.19       18.43      3.20 o 
  -1  12   2       30.17       30.24      4.18 o 
   0  12   2      191.35      210.20     10.20 o 
   1  12   2       46.29       47.09      5.96 o 
   2  12   2       48.77       44.04      4.69 o 
   3  12   2       33.58       32.21      4.60 o 
   4  12   2       76.25       62.88      6.17 o 
   5  12   2       25.00       24.11      3.59 o 
   6  12   2       17.53       10.81      2.94 o 
   7  12   2       13.69        7.61      3.54 o 
   8  12   2       68.34       62.83     11.31 o 
   9  12   2       19.35       14.90      9.57 o 
  10  12   2      536.24      590.96     83.47 o 
  11  12   2      160.64      177.95     29.73 o 
  12  12   2       17.15       11.28     21.30 o 
  13  12   2        2.09       -0.09      6.43 o 
 -14  13   2       81.16      119.13     24.88 o 
 -13  13   2       81.37       80.28     14.35 o 
 -12  13   2      193.19      199.97     35.43 o 
 -11  13   2      352.74      427.61     32.53 o 
 -10  13   2        5.21       -2.70      4.20 o 
  -9  13   2       39.93       40.17     10.09 o 
  -8  13   2       27.62       26.33      5.47 o 
  -7  13   2       16.37       12.36      5.76 o 
  -6  13   2      184.63      188.63     14.90 o 
  -5  13   2      168.62      151.29     13.38 o 
  -4  13   2      943.62     1015.22     51.40 o 
  -3  13   2      102.19       97.95     12.44 o 
  -2  13   2      201.75      182.74     13.32 o 
  -1  13   2       80.17       69.85      8.24 o 
   0  13   2      104.30      105.14     10.25 o 
   1  13   2       54.26       47.45      5.10 o 
   2  13   2       29.94       32.86      7.02 o 
   3  13   2       63.70       67.63      6.64 o 
   4  13   2        0.58       -0.34      1.72 o 
   5  13   2       25.27       29.39      5.76 o 
   6  13   2       21.26        7.91      7.60 o 
   7  13   2       79.29       73.47      9.21 o 
   8  13   2       39.92       42.58      6.78 o 
   9  13   2        0.24        3.98      8.15 o 
  10  13   2       81.48      101.02     16.04 o 
  11  13   2       13.21       22.48      8.53 o 
  12  13   2       23.15        1.93      4.79 o 
 -13  14   2        8.67        1.30     16.95 o 
 -12  14   2       32.46       30.80      9.51 o 
 -11  14   2        1.87       -1.41      3.98 o 
 -10  14   2       44.80       35.93      9.59 o 
  -9  14   2      117.01      148.12     19.26 o 
  -8  14   2       85.30       97.44     10.82 o 
  -7  14   2        6.26        4.65      3.02 o 
  -6  14   2       18.07       15.75      5.28 o 
  -5  14   2        9.82       19.48      5.76 o 
  -4  14   2       70.57       72.68     11.16 o 
  -3  14   2       96.14       98.99     10.36 o 
  -2  14   2        8.35        6.94      3.60 o 
  -1  14   2      110.11      115.63     10.76 o 
   0  14   2       12.43       17.37      4.94 o 
   1  14   2      160.99      139.07     11.23 o 
   2  14   2       36.76       33.02      6.11 o 
   3  14   2        2.50        1.85      3.04 o 
   4  14   2        5.14        7.23      4.07 o 
   5  14   2        1.07        2.24      3.17 o 
   6  14   2        0.43       -2.49      3.49 o 
   7  14   2        4.09        0.52      2.99 o 
   8  14   2      111.19      129.36     18.21 o 
   9  14   2       15.24       18.40      7.87 o 
  10  14   2      101.60      118.21     18.50 o 
  11  14   2        3.74       12.78     10.66 o 
 -11  15   2       77.67       88.32     15.35 o 
 -10  15   2       74.65       77.46     14.76 o 
  -9  15   2       11.66        2.85      9.29 o 
  -8  15   2       50.93       65.35     12.98 o 
  -7  15   2      113.89      108.82     12.00 o 
  -6  15   2        3.84        0.95      4.63 o 
  -5  15   2       28.78       36.45      8.55 o 
  -4  15   2       21.16       25.09      5.58 o 
  -3  15   2      159.15      156.28     13.31 o 
  -2  15   2        0.80        0.54      4.42 o 
  -1  15   2       16.36       22.93      5.47 o 
   0  15   2       34.74       32.04     12.88 o 
   1  15   2      155.61      156.65     16.72 o 
   2  15   2      263.16      246.25     18.44 o 
   3  15   2      119.52      126.05     13.05 o 
   4  15   2       22.21       20.14      5.59 o 
   5  15   2        8.32       12.62      4.44 o 
   6  15   2       74.37       76.19      9.99 o 
   7  15   2       23.06       18.61      7.93 o 
   8  15   2       12.22       25.16     11.01 o 
   9  15   2       17.38       15.99      8.80 o 
  -9  16   2       81.25      110.09     17.63 o 
  -8  16   2        8.31        3.58      7.81 o 
  -7  16   2        0.19        7.22      5.37 o 
  -6  16   2       54.07       59.83     10.78 o 
  -5  16   2       19.70       15.31     14.53 o 
  -4  16   2        1.67        4.04      3.59 o 
  -3  16   2       58.02       74.37      9.29 o 
  -2  16   2       23.06       31.94      8.29 o 
  -1  16   2        6.76        8.99      5.98 o 
   0  16   2       75.39       75.26     15.65 o 
   1  16   2       38.33       38.94      9.44 o 
   2  16   2       28.83       28.22      8.05 o 
   3  16   2        0.66        6.81      5.74 o 
   4  16   2       66.00       55.85      9.35 o 
   5  16   2      132.89      159.96     15.15 o 
   6  16   2       30.31       35.45     11.56 o 
   7  16   2       55.07       59.90     13.54 o 
  -5  17   2        4.24       14.29     12.38 o 
  -4  17   2       10.44       10.58      7.14 o 
  -3  17   2       87.00      109.54     15.14 o 
  -2  17   2        4.23       20.55      7.99 o 
  -1  17   2       70.59      117.01     20.80 o 
   0  17   2       53.33       59.25     11.31 o 
   1  17   2       28.27       42.76      9.43 o 
   2  17   2       13.03       12.79      6.82 o 
   3  17   2        5.13        3.60      3.05 o 
 -21   1   3        5.69        5.00      3.73 o 
 -20   1   3      141.89      140.52     16.36 o 
 -19   1   3      110.50      102.59     20.16 o 
 -18   1   3       21.16       16.03      4.92 o 
 -17   1   3       49.40       48.42      6.09 o 
 -16   1   3       28.20       31.62      4.39 o 
 -15   1   3       20.24       23.56      2.69 o 
 -14   1   3       28.77       27.82      2.96 o 
 -13   1   3       85.39       81.66      4.78 o 
 -12   1   3      107.87      118.94      6.51 o 
 -11   1   3      337.06      311.71     10.47 o 
 -10   1   3       47.29       52.07      3.38 o 
  -9   1   3       31.76       28.34      2.56 o 
  -8   1   3        0.64        1.09      1.05 o 
  -7   1   3      469.46      531.56     10.85 o 
  -6   1   3       81.47       60.55      3.13 o 
  -5   1   3      160.71      174.11      5.74 o 
  -4   1   3     1002.05     1056.62     17.26 o 
  -3   1   3      344.27      338.23      9.08 o 
  -2   1   3       18.53       23.70      2.23 o 
  -1   1   3       19.19       11.55      1.83 o 
   0   1   3     1356.65     1310.41     26.42 o 
   1   1   3      378.21      330.01     14.41 o 
   2   1   3       61.75       78.93     11.02 o 
   3   1   3        6.44        6.31      2.16 o 
   4   1   3        3.96        5.63      1.84 o 
   5   1   3      242.60      242.66     11.19 o 
   6   1   3        5.11        1.51      2.07 o 
   7   1   3        0.27       -1.65      1.72 o 
   8   1   3       96.67       95.93      6.41 o 
   9   1   3       11.19        5.41      2.12 o 
  10   1   3      197.74      186.46     10.86 o 
  11   1   3      110.44      116.83      8.91 o 
  12   1   3       51.27       45.35      6.68 o 
  13   1   3      289.92      290.79     21.54 o 
  14   1   3       14.92       11.16      3.49 o 
  15   1   3      118.06      131.99     10.21 o 
  16   1   3       57.85       59.55      8.56 o 
  17   1   3      130.80      161.67     22.06 o 
  18   1   3        1.21       -2.35     12.18 o 
 -20   2   3       34.72       22.57      6.85 o 
 -19   2   3       54.32       40.42      8.38 o 
 -18   2   3        2.71       -1.42      2.85 o 
 -17   2   3        3.82        5.40      2.50 o 
 -16   2   3        0.25        1.03      2.36 o 
 -15   2   3      464.85      442.31     13.82 o 
 -14   2   3     1562.88     1526.61     24.26 o 
 -13   2   3       15.24       11.83      1.93 o 
 -12   2   3        0.03       -1.58      1.75 o 
 -11   2   3        7.41        8.83      2.06 o 
 -10   2   3      420.75      376.48     17.31 o 
  -9   2   3      242.24      222.93      8.20 o 
  -8   2   3      960.91      971.80     20.64 o 
  -7   2   3      506.39      531.05     11.30 o 
  -6   2   3      306.61      327.50      8.15 o 
  -5   2   3     1429.21     1342.78     23.79 o 
  -4   2   3      830.86      967.42     15.35 o 
  -3   2   3     1307.21     1465.47     32.55 o 
  -2   2   3        4.09        4.21      1.16 o 
  -1   2   3      675.96      676.27     12.83 o 
   0   2   3      131.33      131.07      6.65 o 
   1   2   3       42.42       35.28      2.77 o 
   2   2   3       34.67       28.85      2.49 o 
   3   2   3      852.05      965.90     18.89 o 
   4   2   3        7.48        8.37      1.96 o 
   5   2   3      115.48      108.23      7.63 o 
   6   2   3        3.21        1.05      1.94 o 
   7   2   3      297.57      287.64     13.97 o 
   8   2   3       31.03       18.69      3.44 o 
   9   2   3      101.06       96.57      8.81 o 
  10   2   3      188.14      179.36     12.41 o 
  11   2   3        3.39       -1.28      2.55 o 
  12   2   3      462.89      453.42     21.27 o 
  13   2   3      182.08      187.19     17.33 o 
  14   2   3        4.82        2.46      6.88 o 
  15   2   3      268.66      282.47     18.50 o 
  16   2   3      266.52      292.83     19.49 o 
  17   2   3        0.11       -5.22      5.22 o 
  18   2   3        3.33       -0.67     12.60 o 
 -20   3   3        2.15       -3.54      3.56 o 
 -19   3   3       73.32       83.15     12.08 o 
 -18   3   3       24.90       27.48      5.21 o 
 -17   3   3        8.74        8.30      3.37 o 
 -16   3   3      147.07      145.91      9.70 o 
 -15   3   3       61.30       54.98      5.81 o 
 -14   3   3        1.03        0.34      1.90 o 
 -13   3   3       49.95       43.45      3.68 o 
 -12   3   3      300.99      318.47     10.70 o 
 -11   3   3       43.69       36.52      6.09 o 
 -10   3   3       11.97        8.20      2.25 o 
  -9   3   3        3.04        8.24      1.61 o 
  -8   3   3      131.59      148.90      5.92 o 
  -7   3   3        8.40       12.81      1.69 o 
  -6   3   3      944.41     1074.38     20.11 o 
  -5   3   3     2777.99     3017.16     53.51 o 
  -4   3   3        0.50       -0.26      0.97 o 
  -3   3   3     2338.08     2645.20     58.68 o 
  -2   3   3     9890.15    10308.37    123.50 o 
  -1   3   3     3878.57     4016.88     83.35 o 
   0   3   3     1019.89     1127.89     35.46 o 
   1   3   3      105.58       94.81      4.27 o 
   2   3   3       29.70       22.83      2.25 o 
   3   3   3     1861.45     1980.49     33.60 o 
   4   3   3      437.11      393.35     10.67 o 
   5   3   3      134.91      136.56      6.59 o 
   6   3   3        4.10        3.04      1.52 o 
   7   3   3     1429.07     1440.10     29.61 o 
   8   3   3      123.32      151.13      8.53 o 
   9   3   3      418.62      447.67     14.23 o 
  10   3   3     1955.26     1988.21     43.16 o 
  11   3   3      258.50      242.52     18.11 o 
  12   3   3      170.28      215.69     21.48 o 
  13   3   3       57.33       50.80      6.36 o 
  14   3   3       65.25       52.01      7.91 o 
  15   3   3       22.81       30.05      5.97 o 
  16   3   3       38.84       32.79      6.72 o 
  17   3   3        0.00       -4.23      5.97 o 
  18   3   3       40.88       36.50      9.28 o 
 -20   4   3      174.36      178.42     18.86 o 
 -19   4   3      114.41      101.96     13.81 o 
 -18   4   3      132.15      133.27     11.76 o 
 -17   4   3        0.08       -1.47      3.46 o 
 -16   4   3      108.82      112.20      9.37 o 
 -15   4   3       50.60       56.96      6.93 o 
 -14   4   3      678.58      672.48     24.27 o 
 -13   4   3      335.04      298.22     10.82 o 
 -12   4   3      558.02      538.20     13.16 o 
 -11   4   3       79.15       74.80      4.86 o 
 -10   4   3       44.81       47.72      3.60 o 
  -9   4   3      281.95      283.57      8.95 o 
  -8   4   3        9.94        6.69      1.52 o 
  -7   4   3      220.34      223.78     12.23 o 
  -6   4   3       56.70       57.12      4.12 o 
  -5   4   3     3996.24     4314.00     87.67 o 
  -4   4   3      998.68     1141.14     17.72 o 
  -3   4   3      519.02      625.84     19.47 o 
  -2   4   3      351.76      348.52      8.37 o 
  -1   4   3      164.05      180.34      5.87 o 
   0   4   3      983.59      911.49     15.15 o 
   1   4   3      117.57      121.73      4.73 o 
   2   4   3        0.53        0.72      1.11 o 
   3   4   3       58.83       66.13      3.89 o 
   4   4   3       80.63       75.04      4.28 o 
   5   4   3      851.86      863.55     15.61 o 
   6   4   3        2.53        0.25      2.08 o 
   7   4   3       34.04       31.53      3.51 o 
   8   4   3       26.81       37.85      4.30 o 
   9   4   3      482.17      506.95     15.32 o 
  10   4   3     2558.25     2510.50     51.80 o 
  11   4   3     1910.19     1971.88     58.48 o 
  12   4   3     1599.40     1611.26     43.99 o 
  13   4   3        7.59        7.54      4.24 o 
  14   4   3        6.63       10.51      5.60 o 
  15   4   3      111.54      102.85     11.37 o 
  16   4   3        2.64       -1.35      3.41 o 
  17   4   3      104.67      162.25     15.19 o 
 -20   5   3       95.33      102.45     14.45 o 
 -19   5   3      549.72      561.26     25.98 o 
 -18   5   3      362.55      356.92     19.99 o 
 -17   5   3       73.09       79.01      8.92 o 
 -16   5   3       53.16       72.23      8.41 o 
 -15   5   3      252.61      258.93     15.31 o 
 -14   5   3      118.00      109.69     13.13 o 
 -13   5   3      663.64      643.39     23.48 o 
 -12   5   3      175.84      168.11      7.17 o 
 -11   5   3      146.11      132.23      5.98 o 
 -10   5   3      121.31       93.80      5.31 o 
  -9   5   3      444.76      422.74     11.24 o 
  -8   5   3       38.29       44.92      6.08 o 
  -7   5   3      447.70      446.35     12.91 o 
  -6   5   3     3878.78     4143.36     72.61 o 
  -5   5   3      871.51      921.37     21.93 o 
  -4   5   3      717.86      763.31     12.68 o 
  -3   5   3     1236.77     1298.75     25.55 o 
  -2   5   3      697.54      600.17     11.20 o 
  -1   5   3      361.42      409.91      9.07 o 
   0   5   3      287.31      293.30      9.65 o 
   1   5   3        0.53       -0.06      0.98 o 
   2   5   3      529.42      607.67     16.60 o 
   3   5   3       68.66       87.29      4.63 o 
   4   5   3      413.25      432.34     12.86 o 
   5   5   3      263.83      291.83      9.35 o 
   6   5   3      282.75      292.46     10.38 o 
   7   5   3       83.47       71.49      8.97 o 
   8   5   3       44.52       37.11      6.02 o 
   9   5   3       26.27       29.18      4.12 o 
  10   5   3      178.85      181.59     11.15 o 
  11   5   3     1053.29     1037.26     33.13 o 
  12   5   3     1542.03     1566.97     47.76 o 
  13   5   3       42.06       37.21      6.68 o 
  14   5   3       12.02        9.50      5.79 o 
  15   5   3       85.00      103.93     14.86 o 
  16   5   3        0.90       -4.43      4.43 o 
  17   5   3       26.99       27.20      6.86 o 
 -19   6   3      727.45      765.64     46.86 o 
 -18   6   3      344.17      372.93     42.51 o 
 -17   6   3      101.89      105.70     20.86 o 
 -16   6   3       30.67       40.88      6.68 o 
 -15   6   3        2.48        4.70      2.27 o 
 -14   6   3      168.23      185.75     10.70 o 
 -13   6   3      137.96      137.42      8.85 o 
 -12   6   3        5.86       13.42      3.31 o 
 -11   6   3       16.83       14.91      2.13 o 
 -10   6   3      229.51      225.43      8.02 o 
  -9   6   3      150.37      155.17      8.71 o 
  -8   6   3        0.75        2.13      1.91 o 
  -7   6   3      310.49      349.81     10.64 o 
  -6   6   3       17.90       26.19      4.59 o 
  -5   6   3       41.79       26.95      2.67 o 
  -4   6   3      480.91      513.61     12.05 o 
  -3   6   3      323.85      366.29     12.02 o 
  -2   6   3     1759.87     1734.56     22.69 o 
  -1   6   3     1890.49     1887.05     24.01 o 
   0   6   3      439.03      423.40      9.62 o 
   1   6   3       32.06       29.46      3.70 o 
   2   6   3      666.39      688.68     13.94 o 
   3   6   3        0.11       10.27      2.31 o 
   4   6   3       12.34        7.18      1.88 o 
   5   6   3        7.23        5.10      2.54 o 
   6   6   3      230.04      124.91     58.39 o 
   7   6   3       10.13        7.25      2.12 o 
   8   6   3       24.87       10.73      3.05 o 
   9   6   3      259.45      309.16     14.45 o 
  10   6   3       52.08       48.00      4.87 o 
  11   6   3        5.39        1.43      2.14 o 
  12   6   3      240.79      293.37     17.94 o 
  13   6   3       33.54       32.70      6.71 o 
  14   6   3      148.62      185.82     20.16 o 
  15   6   3       12.96       17.07      6.68 o 
  16   6   3       60.80       63.57     16.91 o 
  17   6   3       82.75      103.72     16.30 o 
 -19   7   3       10.89        9.66      5.64 o 
 -18   7   3       57.56       54.46     10.17 o 
 -17   7   3       10.49       10.14      7.55 o 
 -16   7   3        7.53        3.50      4.85 o 
 -15   7   3        3.85        1.42      2.52 o 
 -14   7   3        8.65        5.72      2.42 o 
 -13   7   3       48.98       43.42      4.84 o 
 -12   7   3        2.14        1.69      1.64 o 
 -11   7   3        2.44        1.91      0.74 o 
 -10   7   3        1.96        8.05      1.92 o 
  -9   7   3      166.74      181.33     10.58 o 
  -8   7   3        0.01       -0.50      1.19 o 
  -7   7   3      106.81       95.01      5.70 o 
  -6   7   3      172.19      152.38      7.16 o 
  -5   7   3      119.70      113.34      5.67 o 
  -4   7   3      833.61      816.74     17.37 o 
  -3   7   3      115.50       94.07      5.06 o 
  -2   7   3       99.51       86.30      4.59 o 
  -1   7   3      227.25      212.53      7.39 o 
   0   7   3       15.48       19.81      2.22 o 
   1   7   3       93.90       90.55      4.50 o 
   2   7   3       70.45       69.29      3.93 o 
   3   7   3      125.17      130.64      5.42 o 
   4   7   3      116.74      118.10      6.02 o 
   5   7   3      174.93      127.48     35.53 o 
   6   7   3      260.27      164.52     49.27 o 
   7   7   3      138.60      156.44     12.95 o 
   8   7   3       49.44       49.74      7.57 o 
   9   7   3      207.67      183.11     12.90 o 
  10   7   3       10.15       12.28      2.85 o 
  11   7   3       60.87       52.64      7.63 o 
  12   7   3        0.20        6.03      3.55 o 
  13   7   3       16.63        3.98      5.09 o 
  14   7   3       11.83        7.32      8.55 o 
  15   7   3        2.57        5.63      5.28 o 
  16   7   3        1.98       -5.26      5.26 o 
 -18   8   3      123.15      146.80     17.69 o 
 -17   8   3        5.44        8.72      5.15 o 
 -16   8   3      186.08      221.51     21.02 o 
 -15   8   3       34.28       37.49      9.31 o 
 -14   8   3        0.20       -2.27      2.43 o 
 -13   8   3       19.90       17.07      3.35 o 
 -12   8   3      174.57      190.14     10.37 o 
 -11   8   3       79.53       68.82      3.16 o 
 -10   8   3        7.10        6.41      1.09 o 
  -9   8   3      306.49      301.57      9.70 o 
  -8   8   3      867.77      793.83     17.63 o 
  -7   8   3      902.60      880.48     26.44 o 
  -6   8   3      754.41      742.09     21.76 o 
  -5   8   3      251.46      241.78      8.63 o 
  -4   8   3      100.28       84.07      5.05 o 
  -3   8   3     1506.95     1483.82     24.52 o 
  -2   8   3      287.13      284.79      8.47 o 
  -1   8   3      978.64      987.57     15.36 o 
   0   8   3      753.24      717.38     13.37 o 
   1   8   3      176.01      160.58      6.01 o 
   2   8   3       98.80       86.72      4.85 o 
   3   8   3       26.58       23.68      2.82 o 
   4   8   3       79.79       65.66      4.62 o 
   5   8   3      122.89      113.25      8.71 o 
   6   8   3      476.27      528.28     24.01 o 
   7   8   3       13.27        9.91      3.25 o 
   8   8   3       45.20       39.67      7.37 o 
   9   8   3      151.62      170.18     12.44 o 
  10   8   3      218.55      227.84     15.07 o 
  11   8   3       75.33       69.64      8.71 o 
  12   8   3       18.97       16.77      7.97 o 
  13   8   3       82.49       97.95     14.98 o 
  14   8   3      112.75      143.13     21.78 o 
  15   8   3        3.56        6.66      5.55 o 
  16   8   3       11.28       -1.32      6.86 o 
 -18   9   3        5.76       19.34     12.10 o 
 -17   9   3      105.08      135.75     17.33 o 
 -16   9   3        2.85        3.34      3.38 o 
 -15   9   3       45.26       37.05      9.19 o 
 -14   9   3       85.29       95.98     13.75 o 
 -13   9   3        9.82       17.07      6.64 o 
 -12   9   3      228.84      243.63     23.63 o 
 -11   9   3       67.88       75.25      7.04 o 
 -10   9   3      140.47      127.44     15.60 o 
  -9   9   3      279.29      270.71     14.76 o 
  -8   9   3     1867.76     1917.14     46.18 o 
  -7   9   3     1019.87     1022.67     31.37 o 
  -6   9   3      575.32      589.81     25.38 o 
  -5   9   3      200.37      183.73      7.85 o 
  -4   9   3        3.69        6.19      1.59 o 
  -3   9   3        0.50       37.09      4.95 o 
  -2   9   3       33.71       36.03      3.77 o 
  -1   9   3     3068.59     2975.93     57.47 o 
   0   9   3      166.44      202.71      9.67 o 
   1   9   3      404.22      370.43     14.63 o 
   2   9   3      169.93      180.79      9.02 o 
   3   9   3       23.06       13.13      2.33 o 
   4   9   3       44.63       45.49      4.61 o 
   5   9   3        0.36        1.60      2.01 o 
   6   9   3        0.46        2.44      1.53 o 
   7   9   3      307.80      294.86     18.89 o 
   8   9   3      304.90      326.71     20.26 o 
   9   9   3       40.19       57.64      7.35 o 
  10   9   3      168.01      172.50     13.06 o 
  11   9   3      161.67      166.31     13.27 o 
  12   9   3       49.13       36.20     10.53 o 
  13   9   3      266.16      293.10     26.76 o 
  14   9   3       53.64       57.33     19.76 o 
  15   9   3        9.79       14.74      6.04 o 
 -17  10   3       25.42       16.28      7.06 o 
 -16  10   3       48.52       42.82     10.19 o 
 -15  10   3       77.66       92.72     14.56 o 
 -14  10   3        2.33        1.65      4.66 o 
 -13  10   3       66.66       65.94     11.88 o 
 -12  10   3       12.43       10.50      8.30 o 
 -11  10   3       19.88       21.27      4.01 o 
 -10  10   3       13.38        8.49      3.27 o 
  -9  10   3       63.50       57.28      7.25 o 
  -8  10   3      627.58      621.08     24.62 o 
  -7  10   3     1277.87     1331.82     38.27 o 
  -6  10   3      142.34      149.47     11.84 o 
  -5  10   3        0.26       -3.08      3.08 o 
  -4  10   3     2466.91     2439.97     44.08 o 
  -3  10   3      182.39      177.04      9.76 o 
  -2  10   3       10.31        9.24      2.96 o 
  -1  10   3      459.73      463.91     15.35 o 
   0  10   3     1018.01      976.48     25.43 o 
   1  10   3      398.25      385.28     14.03 o 
   2  10   3      164.76      182.90      9.58 o 
   3  10   3       12.54       11.32      2.94 o 
   4  10   3       34.05       34.87      4.77 o 
   5  10   3      108.67      103.14      7.16 o 
   6  10   3        6.64        5.13      1.96 o 
   7  10   3      161.32      159.48     17.01 o 
   8  10   3      181.28      188.07     17.36 o 
   9  10   3      369.02      366.06     20.07 o 
  10  10   3        3.57       -5.09      5.90 o 
  11  10   3       20.46       11.13      5.82 o 
  12  10   3       30.88       46.10     14.59 o 
  13  10   3      177.36      176.76     21.47 o 
  14  10   3      233.54      269.90     26.94 o 
 -16  11   3       21.28        0.73      6.56 o 
 -15  11   3        0.02       -5.17      5.17 o 
 -14  11   3       37.26       43.79     22.10 o 
 -13  11   3       39.90       35.61      9.33 o 
 -12  11   3       27.81       25.74      7.83 o 
 -11  11   3       96.26       96.46     14.15 o 
 -10  11   3        0.62        1.26      2.53 o 
  -9  11   3       85.29       80.62      8.99 o 
  -8  11   3      177.09      202.43     14.39 o 
  -7  11   3      916.04      932.91     32.31 o 
  -6  11   3      118.11      108.93     13.92 o 
  -5  11   3       20.21       22.63      4.98 o 
  -4  11   3      154.04      139.42      8.23 o 
  -3  11   3       27.06       20.18      3.46 o 
  -2  11   3      831.14      828.85     23.46 o 
  -1  11   3      951.18      901.21     34.96 o 
   0  11   3     2491.82     2457.83     46.71 o 
   1  11   3      696.80      693.31     21.85 o 
   2  11   3       67.87       66.33      5.97 o 
   3  11   3       99.71      115.04      8.79 o 
   4  11   3        0.01       -2.19      2.45 o 
   5  11   3      211.59      227.42     12.22 o 
   6  11   3      277.40      288.06     13.74 o 
   7  11   3      319.86      335.37     18.03 o 
   8  11   3       55.09       63.66      9.71 o 
   9  11   3       18.08       18.93      7.32 o 
  10  11   3      285.84      278.46     25.78 o 
  11  11   3       28.69       26.20      8.28 o 
  12  11   3        8.13       -3.79      6.46 o 
  13  11   3       56.29       84.93     15.40 o 
 -15  12   3       13.56       11.38     11.60 o 
 -14  12   3      148.56      182.96     33.96 o 
 -13  12   3      127.71      109.39     16.21 o 
 -12  12   3       23.62       23.78      7.66 o 
 -11  12   3        0.08       -2.84     11.35 o 
 -10  12   3      106.38      126.97     16.77 o 
  -9  12   3       39.95       66.20      8.48 o 
  -8  12   3      284.23      305.01     18.30 o 
  -7  12   3      114.01      122.36     11.55 o 
  -6  12   3       16.02        9.83      3.69 o 
  -5  12   3      477.98      509.13     29.46 o 
  -4  12   3      254.38      223.13     15.04 o 
  -3  12   3      107.13      102.80     10.13 o 
  -2  12   3       68.41       63.09      6.15 o 
  -1  12   3      581.49      537.15     18.89 o 
   0  12   3       97.15      108.33      7.68 o 
   1  12   3       76.05       70.67      6.27 o 
   2  12   3       90.29       87.91      7.90 o 
   3  12   3       26.44       23.47      6.75 o 
   4  12   3       13.24        9.26      3.05 o 
   5  12   3       68.93       77.04      8.23 o 
   6  12   3       34.16       44.64      5.44 o 
   7  12   3        5.21        1.71      2.76 o 
   8  12   3       44.92       47.66     10.68 o 
   9  12   3       20.44       20.51     11.43 o 
  10  12   3      284.97      318.60     28.33 o 
  11  12   3       78.14       74.89     14.29 o 
  12  12   3       42.72       44.44     14.63 o 
 -14  13   3       14.50        6.78      5.59 o 
 -13  13   3        1.76        0.52      4.60 o 
 -12  13   3       10.34        9.55      5.84 o 
 -11  13   3        4.24        7.87     12.32 o 
 -10  13   3       80.83       92.67     14.75 o 
  -9  13   3       35.29       37.09      6.83 o 
  -8  13   3        2.00        7.82      6.11 o 
  -7  13   3        0.02        2.50      2.81 o 
  -6  13   3       30.95       42.34      7.34 o 
  -5  13   3      232.34      229.22     15.83 o 
  -4  13   3        9.40        4.81      4.91 o 
  -3  13   3       46.01       39.29      6.33 o 
  -2  13   3       49.57       45.02      8.64 o 
  -1  13   3      228.12      232.68     15.39 o 
   0  13   3        2.91        3.61      2.52 o 
   1  13   3      121.08      113.67      9.43 o 
   2  13   3        4.08        4.67      2.05 o 
   3  13   3       60.82       55.78      7.65 o 
   4  13   3       44.30       33.96      8.54 o 
   5  13   3        7.38        4.63      4.12 o 
   6  13   3       59.54       61.84      8.74 o 
   7  13   3      121.76      120.51     12.10 o 
   8  13   3        6.69        8.20      7.26 o 
   9  13   3        0.27       -5.00     15.10 o 
  10  13   3       10.57       14.97      6.78 o 
  11  13   3       36.77       46.72     11.25 o 
 -12  14   3       33.87       33.88      9.34 o 
 -11  14   3        9.22        2.96      7.73 o 
 -10  14   3       28.73       26.54      9.25 o 
  -9  14   3      111.28      113.22     16.45 o 
  -8  14   3        0.79        1.28      3.11 o 
  -7  14   3       71.05       97.24     11.10 o 
  -6  14   3       16.00       14.72      4.62 o 
  -5  14   3      123.08      126.02     18.76 o 
  -4  14   3      180.24      172.89     14.03 o 
  -3  14   3        0.06        4.01      2.80 o 
  -2  14   3        6.70       11.33      3.83 o 
  -1  14   3      212.27      209.84     18.56 o 
   0  14   3       11.89        6.75      4.24 o 
   1  14   3       21.69       27.85      6.79 o 
   2  14   3       95.77       95.75      8.84 o 
   3  14   3        8.21       11.15      6.71 o 
   4  14   3       19.41       10.72      6.05 o 
   5  14   3       11.13       11.23      4.27 o 
   6  14   3      194.41      217.06     16.99 o 
   7  14   3        3.01       -4.04      4.04 o 
   8  14   3       88.33       95.40     16.05 o 
   9  14   3       13.38       19.06      5.89 o 
 -10  15   3       15.53       13.52     18.59 o 
  -9  15   3      119.71      151.22     36.16 o 
  -8  15   3       66.17      112.30     16.69 o 
  -7  15   3       98.41      131.05     13.42 o 
  -6  15   3       38.71       37.72      7.51 o 
  -5  15   3        0.32        2.79      3.84 o 
  -4  15   3       16.06       13.64      5.50 o 
  -3  15   3        0.31        1.20      3.67 o 
  -2  15   3       49.12       55.97     10.87 o 
  -1  15   3       55.64       63.23      8.31 o 
   0  15   3      199.24      232.97     21.54 o 
   1  15   3      310.67      285.12     23.04 o 
   2  15   3       14.23       16.86      5.95 o 
   3  15   3       32.31       30.25      6.90 o 
   4  15   3       43.37       52.88      8.80 o 
   5  15   3        0.89        5.79      3.75 o 
   6  15   3      132.14      156.56     14.87 o 
   7  15   3        1.11       -3.07      6.57 o 
   8  15   3      119.59      140.36     19.92 o 
  -8  16   3       23.44       60.89     13.26 o 
  -7  16   3        8.15        1.31      7.63 o 
  -6  16   3       32.78       21.72      8.88 o 
  -5  16   3       52.30       62.50      8.81 o 
  -4  16   3       14.83       12.47      4.62 o 
  -3  16   3       42.70       39.13      7.20 o 
  -2  16   3      185.63      217.29     20.95 o 
  -1  16   3      242.69      220.70     21.24 o 
   0  16   3       73.87       90.75     13.97 o 
   1  16   3      148.62      156.24     17.61 o 
   2  16   3       18.71       19.39      6.04 o 
   3  16   3        6.37        8.27      4.46 o 
   4  16   3        1.08       -3.12      3.82 o 
   5  16   3       18.11       31.26     10.79 o 
  -2  17   3        1.48        8.18      9.21 o 
  -1  17   3       35.93       50.14     17.80 o 
   0  17   3        8.97       17.87      6.93 o 
 -20   0   4      187.09      193.12     26.33 o 
 -19   0   4       10.21       -3.42      5.05 o 
 -18   0   4       25.86       12.95      5.07 o 
 -17   0   4        0.60       -1.80      6.16 o 
 -16   0   4      152.86      154.45     15.22 o 
 -15   0   4      565.50      559.84     22.22 o 
 -14   0   4        0.54        0.32      2.42 o 
 -13   0   4      363.88      359.83     20.68 o 
 -12   0   4      996.40     1012.29     36.04 o 
 -11   0   4       42.91       41.64      5.03 o 
 -10   0   4      136.90      137.15     10.05 o 
  -9   0   4       29.64       16.41      3.09 o 
  -8   0   4      219.33      223.08     10.13 o 
  -7   0   4      178.64      177.10      8.27 o 
  -6   0   4      130.35      113.54     10.73 o 
  -5   0   4       77.27       71.18      7.90 o 
  -4   0   4     1749.60     1987.45     44.47 o 
  -3   0   4      200.37      190.54     15.96 o 
  -2   0   4      399.66      424.87     29.66 o 
  -1   0   4      716.98      630.46     21.72 o 
   0   0   4     1481.02     1532.94     36.38 o 
   1   0   4      184.74      138.56     11.88 o 
   2   0   4      927.23     1027.40     46.35 o 
   3   0   4        3.09        1.21      1.82 o 
   4   0   4        2.89        1.37      3.22 o 
   5   0   4       72.28       71.92     11.54 o 
   6   0   4      410.62      361.48     30.04 o 
   7   0   4       23.44       33.29      7.87 o 
   8   0   4        5.90       -0.42      3.22 o 
   9   0   4     1126.20     1061.69     39.20 o 
  10   0   4      888.68      917.89     37.19 o 
  11   0   4       18.52       22.61      6.28 o 
  12   0   4      116.38      100.73     12.57 o 
  13   0   4      169.35      181.44     17.61 o 
  14   0   4       27.82       31.74     10.24 o 
  15   0   4      204.61      196.09     27.72 o 
  16   0   4      245.30      206.01     30.21 o 
  17   0   4        5.95       -8.76      8.76 o 
 -20   1   4      117.94      107.82     13.91 o 
 -19   1   4      170.87      177.29     17.29 o 
 -18   1   4        9.99       12.12      3.33 o 
 -17   1   4        1.12       -2.06      2.06 o 
 -16   1   4      171.19      170.32      9.46 o 
 -15   1   4      144.10      149.22      7.80 o 
 -14   1   4        1.29       -1.23      1.60 o 
 -13   1   4      175.45      157.61      8.30 o 
 -12   1   4      195.06      179.81      8.65 o 
 -11   1   4      271.08      263.50      8.83 o 
 -10   1   4       41.53       38.76      3.23 o 
  -9   1   4       12.93       15.57      2.06 o 
  -8   1   4        0.15        0.80      0.90 o 
  -7   1   4       36.92       36.85      2.63 o 
  -6   1   4     1378.14     1398.13     27.30 o 
  -5   1   4     1848.39     1863.84     59.65 o 
  -4   1   4       54.21       55.49      4.51 o 
  -3   1   4       30.23       42.70      5.36 o 
  -2   1   4        0.66        0.41      1.50 o 
  -1   1   4     4154.73     4532.40     91.43 o 
   0   1   4      655.76      655.03     23.34 o 
   1   1   4      885.13      953.02     28.41 o 
   2   1   4      436.69      446.38     19.31 o 
   3   1   4      462.54      424.71     15.88 o 
   4   1   4       78.83       78.85      6.89 o 
   5   1   4       88.90      104.89      7.29 o 
   6   1   4      891.10      884.26     22.50 o 
   7   1   4      384.41      369.10     14.32 o 
   8   1   4        8.03        3.19      2.32 o 
   9   1   4     1076.10     1053.88     27.64 o 
  10   1   4       68.13       63.80      6.73 o 
  11   1   4       11.43        8.83      3.07 o 
  12   1   4        3.86        4.21      3.23 o 
  13   1   4       17.86       18.32      4.10 o 
  14   1   4       27.83       31.17      6.23 o 
  15   1   4        0.88       -5.30      5.30 o 
  16   1   4       68.99       91.14     14.03 o 
  17   1   4       84.88      110.55     15.85 o 
 -20   2   4        4.34       -4.01      4.01 o 
 -19   2   4       14.68        1.03      2.58 o 
 -18   2   4        4.99        0.90      2.44 o 
 -17   2   4      185.35      195.17     10.72 o 
 -16   2   4        0.82       -2.46      2.46 o 
 -15   2   4        6.10        1.20      2.35 o 
 -14   2   4      446.08      443.69     12.18 o 
 -13   2   4        3.50        4.48      2.04 o 
 -12   2   4      577.72      549.90     15.89 o 
 -11   2   4      129.78      104.56      5.65 o 
 -10   2   4       77.77       68.26      4.14 o 
  -9   2   4        8.01        3.33      1.19 o 
  -8   2   4       47.47       52.92      3.85 o 
  -7   2   4      873.58      933.92     15.46 o 
  -6   2   4       48.34       36.65      2.27 o 
  -5   2   4       42.64       40.83      2.20 o 
  -4   2   4      360.10      368.78     11.19 o 
  -3   2   4      573.28      600.79     13.75 o 
  -2   2   4     2208.08     2343.10     60.72 o 
  -1   2   4      990.73     1132.29     23.40 o 
   0   2   4       34.43       35.29      3.64 o 
   1   2   4        2.37        2.78      1.20 o 
   2   2   4        0.59        1.24      1.82 o 
   3   2   4      278.42      332.21     14.26 o 
   4   2   4        2.38        1.08      2.34 o 
   5   2   4       41.97       26.94      3.75 o 
   6   2   4       87.49       70.69      6.41 o 
   7   2   4        0.05       -1.06      2.33 o 
   8   2   4      470.63      444.55     19.40 o 
   9   2   4        6.49        8.55      2.47 o 
  10   2   4        0.73       -0.54      2.34 o 
  11   2   4       62.11       56.37      6.67 o 
  12   2   4       14.22       14.32      3.53 o 
  13   2   4       29.71       23.53      5.58 o 
  14   2   4       25.56       27.12      6.20 o 
  15   2   4       11.53        3.29      3.42 o 
  16   2   4      308.75      348.30     21.97 o 
  17   2   4       34.10       29.94      8.78 o 
 -20   3   4       62.80       63.62     11.08 o 
 -19   3   4      154.01      145.25     13.05 o 
 -18   3   4      130.91      138.01     10.09 o 
 -17   3   4       90.85      106.07      8.60 o 
 -16   3   4      769.31      721.59     21.90 o 
 -15   3   4     1230.68     1210.46     27.61 o 
 -14   3   4      509.99      492.57     13.80 o 
 -13   3   4       49.57       45.64      4.13 o 
 -12   3   4      210.30      190.52      9.90 o 
 -11   3   4       77.04       79.94      5.75 o 
 -10   3   4      142.67      112.46      5.99 o 
  -9   3   4      189.38      190.65      6.86 o 
  -8   3   4       20.97       19.82      2.25 o 
  -7   3   4      124.90      142.11      5.57 o 
  -6   3   4        4.64        1.48      0.82 o 
  -5   3   4        1.28        1.72      1.00 o 
  -4   3   4      129.86      116.74      5.65 o 
  -3   3   4       11.49        5.70      1.46 o 
  -2   3   4       83.53       97.51      4.27 o 
  -1   3   4      984.07     1066.99     17.68 o 
   0   3   4      605.88      675.76     15.13 o 
   1   3   4     1897.15     2057.89     41.55 o 
   2   3   4      477.15      540.82     14.27 o 
   3   3   4      183.18      190.07      8.29 o 
   4   3   4       42.70       37.30      4.41 o 
   5   3   4        6.97        8.96      2.99 o 
   6   3   4        3.25        8.38      2.69 o 
   7   3   4       46.32       39.51      9.12 o 
   8   3   4      261.15      258.63     18.21 o 
   9   3   4      261.43      263.39     15.45 o 
  10   3   4        9.79       13.07      3.00 o 
  11   3   4       51.74       48.94      5.76 o 
  12   3   4        3.70        2.56      2.75 o 
  13   3   4        0.58        3.84      4.08 o 
  14   3   4        6.33       12.23      4.00 o 
  15   3   4       72.23       78.88     10.30 o 
  16   3   4        2.58        0.64      2.96 o 
 -20   4   4        0.25        0.50      3.41 o 
 -19   4   4       26.28       30.55      6.61 o 
 -18   4   4       13.64       10.12      4.37 o 
 -17   4   4        3.38        5.89      2.23 o 
 -16   4   4       38.05       45.30      4.83 o 
 -15   4   4     1559.06     1641.19     30.95 o 
 -14   4   4      159.40      172.67      9.82 o 
 -13   4   4      105.38      106.33      6.65 o 
 -12   4   4       60.00       61.57      5.53 o 
 -11   4   4       31.73       37.31      3.87 o 
 -10   4   4        6.57        4.31      1.46 o 
  -9   4   4        2.32        2.74      1.44 o 
  -8   4   4      121.69      146.87      6.08 o 
  -7   4   4       11.56       14.62      2.01 o 
  -6   4   4      305.45      285.96      8.31 o 
  -5   4   4      517.63      524.46     12.53 o 
  -4   4   4      783.02      891.83     18.54 o 
  -3   4   4       33.58       69.38      4.11 o 
  -2   4   4     2393.99     2627.14     48.77 o 
  -1   4   4     1312.44     1418.53     20.82 o 
   0   4   4       20.94       18.27      2.55 o 
   1   4   4     1811.75     1988.86     41.17 o 
   2   4   4     1067.34     1032.05     21.29 o 
   3   4   4      696.39      686.30     18.78 o 
   4   4   4       48.80       54.15      4.70 o 
   5   4   4      143.12      147.02      8.49 o 
   6   4   4        0.73        4.70      2.52 o 
   7   4   4      236.27      254.36     14.38 o 
   8   4   4      350.77      334.60     17.13 o 
   9   4   4      186.66      174.75     12.75 o 
  10   4   4       30.29       39.00      6.49 o 
  11   4   4       19.16       14.27      4.47 o 
  12   4   4      298.43      280.04     21.75 o 
  13   4   4        9.90        7.98      4.74 o 
  14   4   4      226.19      238.62     15.15 o 
  15   4   4       88.05       79.41     10.50 o 
  16   4   4      115.50      163.50     15.50 o 
 -19   5   4       90.76       92.31     10.26 o 
 -18   5   4        1.07        1.38      3.72 o 
 -17   5   4        6.44        0.83      2.70 o 
 -16   5   4      159.43      136.56     10.03 o 
 -15   5   4     1119.16     1184.79     28.70 o 
 -14   5   4       90.36       88.56      7.19 o 
 -13   5   4       53.46       50.93      4.56 o 
 -12   5   4       14.45       12.36      2.58 o 
 -11   5   4        7.15        3.77      2.33 o 
 -10   5   4       44.55       38.29      3.76 o 
  -9   5   4       35.88       35.14      3.51 o 
  -8   5   4      114.17      108.52      6.90 o 
  -7   5   4       11.86       11.59      1.82 o 
  -6   5   4      183.60      191.13      6.81 o 
  -5   5   4       27.31       28.28      2.88 o 
  -4   5   4        2.22       -0.63      1.13 o 
  -3   5   4      377.30      372.39     10.50 o 
  -2   5   4        0.27        1.39      0.98 o 
  -1   5   4        6.08        4.90      1.30 o 
   0   5   4      274.77      296.50      8.78 o 
   1   5   4      995.96     1024.53     21.40 o 
   2   5   4     1037.16     1066.97     22.36 o 
   3   5   4       35.81       29.53      3.53 o 
   4   5   4        3.93        3.08      1.87 o 
   5   5   4       61.24       54.30      5.04 o 
   6   5   4      108.19      106.80      8.19 o 
   7   5   4      107.35      103.23      9.27 o 
   8   5   4      225.65      208.36     13.70 o 
   9   5   4      173.50      181.72     13.24 o 
  10   5   4        0.37        8.20      3.64 o 
  11   5   4       12.89        7.57      4.56 o 
  12   5   4      152.45      142.61     15.35 o 
  13   5   4       22.66       17.78      5.46 o 
  14   5   4      271.97      281.18     19.46 o 
  15   5   4      268.24      232.94     18.33 o 
  16   5   4      390.05      396.39     24.56 o 
 -19   6   4        4.48        4.32      6.44 o 
 -18   6   4       18.32        8.39      3.71 o 
 -17   6   4       68.00       82.80      9.23 o 
 -16   6   4      194.50      198.40     12.14 o 
 -15   6   4      247.94      235.92     12.91 o 
 -14   6   4        2.26        4.79      4.38 o 
 -13   6   4      115.19      120.10      9.28 o 
 -12   6   4       99.76       92.74      6.15 o 
 -11   6   4       12.07       14.18      2.63 o 
 -10   6   4       61.70       64.07      4.99 o 
  -9   6   4        3.25        4.10      1.69 o 
  -8   6   4        8.96       13.15      2.30 o 
  -7   6   4        1.00        0.49      0.97 o 
  -6   6   4       61.09       58.61      4.46 o 
  -5   6   4      128.91      141.66      5.87 o 
  -4   6   4      338.09      324.08     10.26 o 
  -3   6   4       43.20       56.78      4.13 o 
  -2   6   4       99.48      105.65      4.99 o 
  -1   6   4      183.31      166.32      6.33 o 
   0   6   4      227.27      218.72      7.37 o 
   1   6   4      334.48      325.26      9.17 o 
   2   6   4      415.55      439.85     12.70 o 
   3   6   4        8.49        7.01      1.93 o 
   4   6   4        5.44        1.96      1.99 o 
   5   6   4        2.59        5.54      2.37 o 
   6   6   4      260.22      265.52     13.21 o 
   7   6   4       68.37       48.13      6.41 o 
   8   6   4      212.26      194.79     13.42 o 
   9   6   4       70.94       67.57      8.36 o 
  10   6   4       39.39       52.74      8.95 o 
  11   6   4      357.79      374.16     29.88 o 
  12   6   4        1.20       -2.57      4.95 o 
  13   6   4       28.60       28.38      5.92 o 
  14   6   4      410.02      412.83     24.09 o 
  15   6   4      326.81      277.95     26.04 o 
 -18   7   4       10.63       20.81      8.98 o 
 -17   7   4        1.91       11.63      5.74 o 
 -16   7   4       50.73       61.01      8.25 o 
 -15   7   4      198.83      204.43     14.28 o 
 -14   7   4        0.00       -1.09      4.85 o 
 -13   7   4      233.59      237.61     16.59 o 
 -12   7   4       43.91       47.20      5.69 o 
 -11   7   4      208.37      217.55      9.59 o 
 -10   7   4       97.71       93.58      6.79 o 
  -9   7   4       60.05       57.49      4.70 o 
  -8   7   4        1.04        3.94      1.78 o 
  -7   7   4       30.26       34.28      3.76 o 
  -6   7   4       53.01       54.64      4.43 o 
  -5   7   4      820.61      808.19     16.45 o 
  -4   7   4        6.10        3.52      1.76 o 
  -3   7   4       81.69       91.58      5.49 o 
  -2   7   4      268.79      275.27      9.01 o 
  -1   7   4        0.43        1.44      1.29 o 
   0   7   4      326.93      315.43      9.54 o 
   1   7   4      429.15      441.43     10.39 o 
   2   7   4      270.68      267.49      8.70 o 
   3   7   4      782.81      828.80     20.50 o 
   4   7   4        3.36        2.80      2.20 o 
   5   7   4      368.78      379.11     14.03 o 
   6   7   4      178.44      167.71      9.27 o 
   7   7   4       25.46       17.27      3.48 o 
   8   7   4       36.69       30.71      4.38 o 
   9   7   4      498.27      471.39     20.49 o 
  10   7   4       11.11       15.89      5.09 o 
  11   7   4       22.58       26.50      5.92 o 
  12   7   4        4.28        4.26      3.06 o 
  13   7   4      150.62      143.18     13.68 o 
  14   7   4      298.48      291.29     20.29 o 
  15   7   4      353.20      360.41     39.46 o 
 -18   8   4       14.89       35.57      9.20 o 
 -17   8   4       61.56       78.88     12.81 o 
 -16   8   4      107.89      142.89     16.93 o 
 -15   8   4      102.26      108.57     10.61 o 
 -14   8   4        9.97        0.69      3.31 o 
 -13   8   4       64.96       63.03     10.63 o 
 -12   8   4      310.57      342.18     12.92 o 
 -11   8   4       38.02       26.44      4.13 o 
 -10   8   4        9.23       10.46      2.56 o 
  -9   8   4        9.28        5.93      1.98 o 
  -8   8   4       38.96       56.00      5.04 o 
  -7   8   4      191.67      193.02      8.46 o 
  -6   8   4        2.11        1.30      1.77 o 
  -5   8   4       34.00       25.67      2.91 o 
  -4   8   4      263.49      292.22      9.53 o 
  -3   8   4     1033.93      992.77     18.89 o 
  -2   8   4      282.02      291.87      9.67 o 
  -1   8   4        0.10        1.86      1.35 o 
   0   8   4      713.92      690.04     16.31 o 
   1   8   4       17.59        9.28      2.55 o 
   2   8   4      682.68      721.13     16.17 o 
   3   8   4     1321.14     1284.76     30.86 o 
   4   8   4      516.64      556.10     18.93 o 
   5   8   4      439.70      457.71     15.44 o 
   6   8   4       10.23       11.74      2.24 o 
   7   8   4        2.08        1.91      1.54 o 
   8   8   4      212.60      202.78     17.08 o 
   9   8   4       43.67       36.85      7.61 o 
  10   8   4       81.11       90.07     10.04 o 
  11   8   4       35.41       38.52      6.73 o 
  12   8   4        3.37        8.32      4.71 o 
  13   8   4        7.86        9.96      4.64 o 
  14   8   4        1.95        3.47      6.65 o 
 -17   9   4      247.10      301.71     39.84 o 
 -16   9   4      101.53      109.53     15.18 o 
 -15   9   4       54.55       47.77     11.60 o 
 -14   9   4       19.72       11.71      5.03 o 
 -13   9   4      141.84      154.09     17.11 o 
 -12   9   4        1.67        0.13      3.62 o 
 -11   9   4      155.77      155.37     11.51 o 
 -10   9   4      368.34      362.45     12.75 o 
  -9   9   4       49.29       50.12      4.87 o 
  -8   9   4       85.71       73.94      5.87 o 
  -7   9   4        6.55        6.32      2.03 o 
  -6   9   4      438.10      466.54     13.89 o 
  -5   9   4      378.75      361.86     11.55 o 
  -4   9   4      396.88      373.80     11.86 o 
  -3   9   4      603.11      605.30     15.58 o 
  -2   9   4        0.04        2.69      1.82 o 
  -1   9   4     1372.13     1369.13     25.74 o 
   0   9   4      247.23      238.35     10.71 o 
   1   9   4        0.55        0.72      1.54 o 
   2   9   4       60.77       52.49      4.88 o 
   3   9   4     1669.90     1650.79     31.03 o 
   4   9   4     1551.16     1495.37     28.83 o 
   5   9   4      195.48      196.88     10.10 o 
   6   9   4        7.89       10.82      4.09 o 
   7   9   4       45.45       43.59      8.08 o 
   8   9   4        8.96        7.97      2.92 o 
   9   9   4      278.52      298.41     18.24 o 
  10   9   4       31.36       37.22      6.67 o 
  11   9   4        1.68        1.59      3.08 o 
  12   9   4       36.64       25.57      8.42 o 
  13   9   4        6.38        8.03      5.82 o 
  14   9   4        5.49       -3.20     19.66 o 
 -16  10   4       92.12       79.26     13.13 o 
 -15  10   4       87.39      110.61     24.12 o 
 -14  10   4      220.79      218.89     21.83 o 
 -13  10   4      371.26      414.87     39.56 o 
 -12  10   4        0.00       -4.12     15.96 o 
 -11  10   4       92.36       90.38      9.21 o 
 -10  10   4      206.49      185.85     13.41 o 
  -9  10   4       49.15       41.93      6.40 o 
  -8  10   4        1.99        2.84      1.81 o 
  -7  10   4      131.62      141.93      9.21 o 
  -6  10   4      121.70      117.88      7.25 o 
  -5  10   4       21.47       15.29      2.71 o 
  -4  10   4     3779.22     3720.47     54.15 o 
  -3  10   4     1499.79     1461.44     29.00 o 
  -2  10   4     1776.68     1778.42     41.41 o 
  -1  10   4       56.85       63.18      5.51 o 
   0  10   4      127.47      132.39      8.17 o 
   1  10   4        0.06       12.03      5.56 o 
   2  10   4       90.80      103.51      8.18 o 
   3  10   4      891.63      933.85     30.84 o 
   4  10   4      412.23      430.78     20.06 o 
   5  10   4      259.36      261.59     16.55 o 
   6  10   4       22.71       18.49      4.80 o 
   7  10   4        5.37       -0.33      3.83 o 
   8  10   4        0.04       -1.42      2.86 o 
   9  10   4       25.23       27.03      5.84 o 
  10  10   4       38.04       38.63      7.04 o 
  11  10   4        1.86        3.94      4.23 o 
  12  10   4        2.74        0.54     15.27 o 
  13  10   4        4.85       16.52      7.32 o 
 -15  11   4       51.62       51.64     11.55 o 
 -14  11   4      217.60      216.43     22.08 o 
 -13  11   4       24.70       23.42      8.11 o 
 -12  11   4      246.96      230.80     32.08 o 
 -11  11   4       57.53       53.14     10.84 o 
 -10  11   4        4.78        1.21      3.10 o 
  -9  11   4       19.73       18.10      4.73 o 
  -8  11   4       99.30      103.00     10.50 o 
  -7  11   4      104.00      122.15     10.05 o 
  -6  11   4        9.53        7.51      2.82 o 
  -5  11   4      154.54      146.21     15.49 o 
  -4  11   4        1.16        1.78      2.33 o 
  -3  11   4      652.38      658.20     21.72 o 
  -2  11   4      305.99      308.59     14.60 o 
  -1  11   4       42.61       36.58      4.82 o 
   0  11   4      916.33      930.82     24.61 o 
   1  11   4      373.87      413.29     18.35 o 
   2  11   4       18.66       16.01      3.72 o 
   3  11   4        0.77        3.47      2.49 o 
   4  11   4       10.36        7.36      2.48 o 
   5  11   4      130.97      126.18      9.78 o 
   6  11   4       12.34        8.64      4.08 o 
   7  11   4       10.19       10.29      3.80 o 
   8  11   4        7.88        9.71      3.96 o 
   9  11   4       48.90       65.05     13.35 o 
  10  11   4      162.23      169.67     20.66 o 
  11  11   4       19.26        8.29      5.26 o 
  12  11   4        0.95        7.53      5.65 o 
 -14  12   4        6.13        2.14      6.57 o 
 -13  12   4        2.53        0.64      6.17 o 
 -12  12   4       37.57       32.87      8.76 o 
 -11  12   4       30.42       30.03     10.59 o 
 -10  12   4        7.68        7.22      3.89 o 
  -9  12   4       76.24       96.41     10.97 o 
  -8  12   4        0.71        1.76      3.59 o 
  -7  12   4       43.18       46.55      6.79 o 
  -6  12   4       37.78       33.62      6.45 o 
  -5  12   4      821.41      784.19     30.39 o 
  -4  12   4      181.99      191.23     14.44 o 
  -3  12   4      447.22      404.61     20.83 o 
  -2  12   4        1.98        1.01      3.02 o 
  -1  12   4       14.95       14.45      4.44 o 
   0  12   4       14.26       36.34      9.11 o 
   1  12   4      360.24      370.87     22.85 o 
   2  12   4      143.18      140.15     10.51 o 
   3  12   4        2.26        1.29      2.28 o 
   4  12   4       35.23       27.60      4.83 o 
   5  12   4       24.45       19.43      5.72 o 
   6  12   4       11.63       14.23      4.15 o 
   7  12   4        0.67       -0.22      8.77 o 
   8  12   4        8.72       12.33      6.95 o 
   9  12   4        6.29        5.92      6.09 o 
  10  12   4       23.96       27.07      9.25 o 
  11  12   4       11.75        9.82      7.59 o 
 -13  13   4       60.82      102.27     16.23 o 
 -12  13   4        0.62       -3.38      4.45 o 
 -11  13   4       45.14       52.90     16.66 o 
 -10  13   4        1.51       -2.77      4.54 o 
  -9  13   4        0.02       -1.08      7.19 o 
  -8  13   4        0.43        0.68      3.07 o 
  -7  13   4       26.88       16.72      4.64 o 
  -6  13   4       46.38       52.47      8.18 o 
  -5  13   4        0.43       -3.18      3.18 o 
  -4  13   4      236.99      217.98     15.77 o 
  -3  13   4      147.65      143.92     12.63 o 
  -2  13   4        7.10        1.61      2.83 o 
  -1  13   4        7.91        1.92      3.21 o 
   0  13   4        0.04       -4.12      4.12 o 
   1  13   4        1.90       -1.06      2.58 o 
   2  13   4        8.83        6.98      2.91 o 
   3  13   4      114.80      129.97     10.36 o 
   4  13   4      296.15      328.83     16.77 o 
   5  13   4      123.33      129.48     12.79 o 
   6  13   4       10.17       -1.04     10.11 o 
   7  13   4      110.11      123.85     17.64 o 
   8  13   4       71.62       73.59     13.98 o 
   9  13   4       48.91       31.96     10.84 o 
 -11  14   4        0.07        3.68     15.42 o 
 -10  14   4       57.87       49.12     11.56 o 
  -9  14   4        1.40        8.70      4.78 o 
  -8  14   4        0.03        0.55      3.14 o 
  -7  14   4        0.23        2.22      6.41 o 
  -6  14   4       10.86       13.01      4.51 o 
  -5  14   4       11.31        6.63      5.55 o 
  -4  14   4      141.14      136.94     14.40 o 
  -3  14   4        6.29        4.37      3.40 o 
  -2  14   4       64.08       51.79      9.23 o 
  -1  14   4        1.51       -0.63      3.01 o 
   0  14   4       52.34       56.17      7.99 o 
   1  14   4       21.12       26.07      6.65 o 
   2  14   4        4.43        4.06      2.58 o 
   3  14   4       33.80       36.63      8.87 o 
   4  14   4       23.80       27.53      6.54 o 
   5  14   4       63.61       57.16      8.84 o 
   6  14   4        0.24        2.48      2.81 o 
   7  14   4       36.27       35.56     10.68 o 
   8  14   4      210.24      240.13     25.63 o 
  -9  15   4       60.06       64.61     10.54 o 
  -8  15   4        6.37        6.24      5.12 o 
  -7  15   4       27.54       27.90      6.49 o 
  -6  15   4       41.46       42.97      9.45 o 
  -5  15   4        1.15        5.49      3.88 o 
  -4  15   4        5.52       15.53      9.69 o 
  -3  15   4        0.73        3.89      2.61 o 
  -2  15   4       12.46       13.35      4.39 o 
  -1  15   4       10.17       15.73      4.99 o 
   0  15   4      251.57      259.58     22.80 o 
   1  15   4       22.13       28.77      6.89 o 
   2  15   4       41.17       45.31      7.94 o 
   3  15   4        2.08        3.98      7.30 o 
   4  15   4        2.99        1.90      4.09 o 
   5  15   4      137.88      192.92     16.92 o 
  -6  16   4       19.02       25.18      8.10 o 
  -5  16   4      111.07      105.42     11.89 o 
  -4  16   4       47.87       48.34      7.89 o 
  -3  16   4       74.74       72.26     12.52 o 
  -2  16   4       10.09        8.87     12.41 o 
  -1  16   4       15.97       19.08      7.20 o 
   0  16   4        2.34       -6.34      6.34 o 
   1  16   4       10.72       10.18     12.58 o 
   2  16   4       95.12      131.74     14.55 o 
 -20   1   5        0.01       -5.68      5.68 o 
 -19   1   5        2.29       -1.52      2.33 o 
 -18   1   5        0.10       -2.89      2.89 o 
 -17   1   5       21.28       21.31      3.85 o 
 -16   1   5       60.12       56.66      6.23 o 
 -15   1   5      294.19      282.46     13.75 o 
 -14   1   5      103.91      110.85      9.02 o 
 -13   1   5        2.55        5.66      1.89 o 
 -12   1   5      373.71      355.86     11.62 o 
 -11   1   5      248.73      250.76      9.28 o 
 -10   1   5      155.68      143.60      6.36 o 
  -9   1   5       64.37       53.79      3.57 o 
  -8   1   5      276.25      238.72      6.95 o 
  -7   1   5        7.44        7.09      2.26 o 
  -6   1   5       18.28       27.77      3.85 o 
  -5   1   5       26.21       28.22      3.51 o 
  -4   1   5        7.73       13.44      2.43 o 
  -3   1   5      553.79      601.34     23.24 o 
  -2   1   5       51.98       53.95      3.62 o 
  -1   1   5       20.60       14.43      1.94 o 
   0   1   5       59.32       60.20      4.04 o 
   1   1   5      825.85      895.73     18.33 o 
   2   1   5      557.69      577.80     16.08 o 
   3   1   5      333.72      329.65     12.26 o 
   4   1   5       19.01       17.46      3.13 o 
   5   1   5        1.14        2.42      1.95 o 
   6   1   5     1531.91     1495.64     32.62 o 
   7   1   5        0.28       -0.21      2.03 o 
   8   1   5      558.49      560.15     19.61 o 
   9   1   5      150.13      124.41      9.31 o 
  10   1   5        9.90        8.12      3.42 o 
  11   1   5       67.35       64.49      7.12 o 
  12   1   5        2.19        0.68      2.41 o 
  13   1   5        8.20        2.05      2.48 o 
  14   1   5        7.43        5.31      3.22 o 
  15   1   5        0.81        1.46      3.34 o 
 -20   2   5       59.51       82.43     10.96 o 
 -19   2   5       38.05       38.24      5.50 o 
 -18   2   5       52.91       47.24      5.86 o 
 -17   2   5        1.00        2.09      5.67 o 
 -16   2   5      100.86       89.59      6.59 o 
 -15   2   5      458.60      461.05     14.84 o 
 -14   2   5      239.84      252.25     11.68 o 
 -13   2   5      408.84      369.53     19.57 o 
 -12   2   5     1202.01     1172.91     20.85 o 
 -11   2   5     1579.91     1536.00     24.49 o 
 -10   2   5      623.27      562.48     13.46 o 
  -9   2   5        0.43       -1.17      1.34 o 
  -8   2   5      885.39      875.63     14.57 o 
  -7   2   5       44.43       44.16      3.74 o 
  -6   2   5      313.83      362.74     14.39 o 
  -5   2   5       71.85       80.55      3.97 o 
  -4   2   5      371.75      344.74     14.16 o 
  -3   2   5      297.14      279.07     10.95 o 
  -2   2   5       72.55       73.05      7.42 o 
  -1   2   5     1546.37     1558.93     32.13 o 
   0   2   5      275.03      276.33     10.32 o 
   1   2   5      401.73      452.73     16.89 o 
   2   2   5      605.84      646.29     18.65 o 
   3   2   5      553.84      537.61     31.72 o 
   4   2   5      227.92      203.31     12.24 o 
   5   2   5        4.64        3.90      2.39 o 
   6   2   5      601.23      592.17     22.76 o 
   7   2   5      297.41      261.22     12.77 o 
   8   2   5      616.07      609.40     20.67 o 
   9   2   5      180.93      187.80     11.51 o 
  10   2   5        8.32       12.19      4.25 o 
  11   2   5        5.33        8.61      3.12 o 
  12   2   5       17.82       14.76      4.16 o 
  13   2   5        2.37        2.66      3.54 o 
  14   2   5       41.10       65.26      9.28 o 
  15   2   5      137.89      184.46     16.10 o 
 -19   3   5       56.10       44.13      6.60 o 
 -18   3   5       78.89       82.02      6.72 o 
 -17   3   5      180.00      185.61      9.94 o 
 -16   3   5      104.84      116.27      7.63 o 
 -15   3   5       33.02       28.41      3.77 o 
 -14   3   5        5.20        8.24      2.87 o 
 -13   3   5      173.90      189.76     10.89 o 
 -12   3   5      351.51      384.45     15.12 o 
 -11   3   5     1187.73     1262.26     21.83 o 
 -10   3   5      307.43      316.54      9.52 o 
  -9   3   5      386.84      401.84     12.00 o 
  -8   3   5       39.50       37.00      2.74 o 
  -7   3   5       36.45       32.96      2.63 o 
  -6   3   5        0.55        0.75      1.01 o 
  -5   3   5       45.54       39.96      4.15 o 
  -4   3   5       88.08       72.63      3.68 o 
  -3   3   5        2.96        1.87      0.80 o 
  -2   3   5      258.11      264.03      7.44 o 
  -1   3   5      796.20      803.94     21.40 o 
   0   3   5        1.56        0.24      1.47 o 
   1   3   5       81.23       86.93      6.04 o 
   2   3   5      495.29      551.96     20.08 o 
   3   3   5      467.01      479.31     19.13 o 
   4   3   5        8.22        9.30      3.01 o 
   5   3   5      106.22      113.33      9.41 o 
   6   3   5       33.11       25.24      6.88 o 
   7   3   5       50.22       49.19      6.63 o 
   8   3   5      107.16      103.43      9.89 o 
   9   3   5      201.95      202.06     14.23 o 
  10   3   5        6.49        7.11      2.98 o 
  11   3   5       76.96       62.31      7.29 o 
  12   3   5       13.32       15.89      4.09 o 
  13   3   5       21.19       21.70      5.18 o 
  14   3   5        0.08       -3.96      3.96 o 
  15   3   5       44.10       62.63      9.76 o 
 -19   4   5       47.31       40.90      7.08 o 
 -18   4   5       47.37       59.40      6.85 o 
 -17   4   5      137.50      127.66      8.35 o 
 -16   4   5     1186.34     1239.56     27.09 o 
 -15   4   5       25.73       27.10      3.67 o 
 -14   4   5        0.35        1.81      1.80 o 
 -13   4   5      275.21      243.15     12.38 o 
 -12   4   5     1147.60     1016.77     26.76 o 
 -11   4   5      308.73      283.10     11.76 o 
 -10   4   5      481.27      462.35     12.18 o 
  -9   4   5      216.25      223.03      7.35 o 
  -8   4   5       13.82       16.67      2.03 o 
  -7   4   5       27.33       27.98      2.72 o 
  -6   4   5      305.43      296.71      9.16 o 
  -5   4   5      117.47      113.71      5.34 o 
  -4   4   5      343.80      340.15      9.69 o 
  -3   4   5       89.34       81.99      4.95 o 
  -2   4   5       31.96       34.21      2.91 o 
  -1   4   5      221.18      230.77     10.41 o 
   0   4   5      664.65      677.75     16.76 o 
   1   4   5        3.15        5.10      1.90 o 
   2   4   5        0.12       -0.68      1.43 o 
   3   4   5      105.48      101.85      8.77 o 
   4   4   5        1.37       -2.44      2.52 o 
   5   4   5        0.02       -1.79      2.58 o 
   6   4   5      171.29      198.65     13.08 o 
   7   4   5        7.80        8.12      3.24 o 
   8   4   5      435.32      439.02     20.96 o 
   9   4   5       11.89       21.10      5.06 o 
  10   4   5      121.18       91.67     10.15 o 
  11   4   5        0.25       -2.44      2.81 o 
  12   4   5        6.43        4.29      2.62 o 
  13   4   5        9.26        5.54      3.89 o 
  14   4   5        6.42        7.09      3.57 o 
  15   4   5        9.96       11.17      3.32 o 
 -19   5   5       41.77       41.81      8.62 o 
 -18   5   5      121.08      123.03     11.31 o 
 -17   5   5       18.08       22.51      3.68 o 
 -16   5   5       49.98       34.64      4.21 o 
 -15   5   5       97.98       91.61      7.14 o 
 -14   5   5       72.48       58.92      6.62 o 
 -13   5   5       61.96       43.21      5.66 o 
 -12   5   5      166.20      125.88      7.50 o 
 -11   5   5       64.38       64.67      5.30 o 
 -10   5   5       80.05       71.81      4.81 o 
  -9   5   5       95.76      105.46      5.17 o 
  -8   5   5        1.80        1.93      1.18 o 
  -7   5   5        3.36        1.45      1.19 o 
  -6   5   5       14.15       11.86      2.05 o 
  -5   5   5       31.75       28.66      3.06 o 
  -4   5   5     1739.62     1731.74     37.77 o 
  -3   5   5       26.28       24.53      2.78 o 
  -2   5   5        0.86        4.22      1.39 o 
  -1   5   5      249.50      266.97     12.56 o 
   0   5   5      430.14      455.99     13.26 o 
   1   5   5      426.75      443.79     15.15 o 
   2   5   5        9.44        9.26      2.25 o 
   3   5   5      136.79      124.87      8.17 o 
   4   5   5      330.33      381.07     17.53 o 
   5   5   5      261.24      252.05     14.83 o 
   6   5   5        1.08        0.67      2.35 o 
   7   5   5      218.68      214.49     14.44 o 
   8   5   5       70.93       68.36      8.33 o 
   9   5   5       35.91       33.06      6.13 o 
  10   5   5       14.65       13.50      4.40 o 
  11   5   5       90.29      111.46     11.71 o 
  12   5   5        0.42       -3.86      5.20 o 
  13   5   5       66.81       66.66     12.76 o 
  14   5   5        5.51       -0.04      3.02 o 
 -18   6   5       12.59       17.95      4.52 o 
 -17   6   5        2.35       -0.25      2.62 o 
 -16   6   5       15.25       20.75      4.37 o 
 -15   6   5       94.93       94.41      8.86 o 
 -14   6   5       11.40        4.91      2.03 o 
 -13   6   5        0.03        0.86      2.06 o 
 -12   6   5        1.40       -2.46      2.54 o 
 -11   6   5       74.86       63.16      5.30 o 
 -10   6   5      289.16      280.98      9.85 o 
  -9   6   5      144.73      127.80      7.14 o 
  -8   6   5      111.52      106.83      6.30 o 
  -7   6   5        5.01        4.09      1.41 o 
  -6   6   5       29.51       27.69      2.95 o 
  -5   6   5      447.11      439.07     13.00 o 
  -4   6   5      100.97      101.55      6.70 o 
  -3   6   5       12.14        6.94      1.82 o 
  -2   6   5       78.55       58.88      4.13 o 
  -1   6   5       35.04       38.14      3.43 o 
   0   6   5       54.00       41.90      3.77 o 
   1   6   5      267.88      292.05     11.17 o 
   2   6   5      574.41      602.95     19.09 o 
   3   6   5        3.28        0.26      1.67 o 
   4   6   5       42.80       39.77      6.97 o 
   5   6   5      694.00      653.21     25.09 o 
   6   6   5      684.27      699.22     26.63 o 
   7   6   5      856.88      813.16     29.68 o 
   8   6   5      938.86      937.57     32.79 o 
   9   6   5      114.06       98.07     10.29 o 
  10   6   5        4.77        4.01      4.70 o 
  11   6   5      119.77      120.60     12.10 o 
  12   6   5       11.40       10.80      4.57 o 
  13   6   5        2.31        7.02      4.89 o 
  14   6   5        0.09       -9.29     10.55 o 
 -18   7   5        5.51        1.07      5.88 o 
 -17   7   5       86.99       91.06     20.33 o 
 -16   7   5       10.35        6.64      4.17 o 
 -15   7   5       11.94       16.73      4.82 o 
 -14   7   5       18.02       13.30      4.21 o 
 -13   7   5       69.43       67.66      7.14 o 
 -12   7   5      211.21      200.17     13.73 o 
 -11   7   5      291.01      287.22     11.06 o 
 -10   7   5      202.64      197.45      7.83 o 
  -9   7   5       10.16        4.16      1.94 o 
  -8   7   5       46.17       42.23      4.12 o 
  -7   7   5       16.26        6.14      1.87 o 
  -6   7   5       11.27        6.50      1.49 o 
  -5   7   5        6.00        2.98      1.83 o 
  -4   7   5      272.39      265.02      9.34 o 
  -3   7   5       78.26       84.88      5.24 o 
  -2   7   5       19.17       19.67      2.59 o 
  -1   7   5       91.17       88.13      5.35 o 
   0   7   5       64.18       60.31      4.77 o 
   1   7   5       91.47       85.55      6.28 o 
   2   7   5        8.02       11.19      2.84 o 
   3   7   5      146.13      143.12     11.21 o 
   4   7   5     1041.87     1020.98     32.50 o 
   5   7   5      142.97      126.80     11.02 o 
   6   7   5      182.11      194.78     13.87 o 
   7   7   5      579.90      601.94     25.69 o 
   8   7   5      768.60      794.85     30.48 o 
   9   7   5       15.52        7.21      4.45 o 
  10   7   5      116.90      123.45     12.18 o 
  11   7   5        0.11       -4.11      4.11 o 
  12   7   5        8.45        6.12      4.79 o 
  13   7   5      122.16      144.17     18.51 o 
 -17   8   5       23.30       37.40     11.51 o 
 -16   8   5       21.13        3.86      6.98 o 
 -15   8   5       11.26       12.20     12.45 o 
 -14   8   5       26.02       26.97      6.82 o 
 -13   8   5      122.25      109.19     11.64 o 
 -12   8   5      301.42      293.59     15.44 o 
 -11   8   5      258.74      254.36     13.36 o 
 -10   8   5       44.93       33.92      4.64 o 
  -9   8   5       64.11       56.49      5.14 o 
  -8   8   5        5.82        9.67      2.38 o 
  -7   8   5       19.78        8.58      2.84 o 
  -6   8   5      129.35       94.75      5.72 o 
  -5   8   5      234.93      234.43      9.02 o 
  -4   8   5        0.71       -0.99      1.59 o 
  -3   8   5      145.67      134.58      6.78 o 
  -2   8   5      501.86      472.46     12.31 o 
  -1   8   5      145.28      136.80      6.42 o 
   0   8   5      150.59      139.97      8.26 o 
   1   8   5      122.64      111.50      7.44 o 
   2   8   5      122.30      106.70      9.79 o 
   3   8   5      139.78      141.03     11.40 o 
   4   8   5      107.79       93.34     12.24 o 
   5   8   5      370.18      338.30     19.70 o 
   6   8   5      184.11      191.32     14.07 o 
   7   8   5     1184.02     1220.96     43.83 o 
   8   8   5      586.95      596.63     26.41 o 
   9   8   5        1.12       -0.18      2.93 o 
  10   8   5       91.36       95.32     16.42 o 
  11   8   5       18.95       16.97      5.75 o 
  12   8   5        0.33        3.34      4.22 o 
  13   8   5       10.23       16.15      5.95 o 
 -16   9   5       33.01       41.77      9.29 o 
 -15   9   5        2.46       -1.14      4.06 o 
 -14   9   5       30.18       23.99      5.77 o 
 -13   9   5      151.65      165.44     17.44 o 
 -12   9   5       86.77      102.82     11.90 o 
 -11   9   5       45.18       37.05      6.97 o 
 -10   9   5      100.37       85.74      6.95 o 
  -9   9   5      237.13      208.16     10.75 o 
  -8   9   5       18.68       17.70      3.27 o 
  -7   9   5        0.30        0.67      3.10 o 
  -6   9   5      816.28      814.31     19.63 o 
  -5   9   5      103.28      101.89      6.57 o 
  -4   9   5      143.47      157.30      8.09 o 
  -3   9   5        0.43       -0.72      1.53 o 
  -2   9   5      158.35      156.30      7.58 o 
  -1   9   5        0.12        0.22      1.88 o 
   0   9   5      165.28      160.05      9.09 o 
   1   9   5        0.26       -0.57      3.53 o 
   2   9   5       52.29       41.81      5.40 o 
   3   9   5      126.53      116.17     10.48 o 
   4   9   5       10.39        8.68      2.41 o 
   5   9   5       91.32       77.61      6.83 o 
   6   9   5      162.39      162.84     13.31 o 
   7   9   5      353.36      336.35     19.51 o 
   8   9   5       34.50       35.94     18.43 o 
   9   9   5       32.61       33.43      7.47 o 
  10   9   5        1.11       -3.97      3.97 o 
  11   9   5        0.00        1.23      5.93 o 
  12   9   5       23.21       29.18      9.33 o 
 -16  10   5       52.76       57.22     22.24 o 
 -15  10   5       94.10       98.05     15.76 o 
 -14  10   5      123.07      135.56     17.13 o 
 -13  10   5        0.20        3.47      4.65 o 
 -12  10   5      131.78      157.11     17.66 o 
 -11  10   5       68.66       68.14      9.83 o 
 -10  10   5      115.79      114.10     10.83 o 
  -9  10   5       49.04       53.44      6.89 o 
  -8  10   5       50.08       44.94      4.93 o 
  -7  10   5       56.55       55.43      8.02 o 
  -6  10   5      376.03      363.84     15.69 o 
  -5  10   5       23.15       23.13      4.14 o 
  -4  10   5       38.36       36.51      4.52 o 
  -3  10   5      542.86      536.06     17.40 o 
  -2  10   5       93.34      105.93      7.58 o 
  -1  10   5      111.52      114.85      7.92 o 
   0  10   5        4.02        8.88      2.54 o 
   1  10   5      109.25      122.70      9.38 o 
   2  10   5       19.11       25.91      4.72 o 
   3  10   5      177.35      158.06     12.76 o 
   4  10   5        0.22       -1.09      2.51 o 
   5  10   5      207.88      216.27     15.47 o 
   6  10   5      121.03      114.80     15.37 o 
   7  10   5        5.04        0.02      4.04 o 
   8  10   5       56.08       56.64      8.34 o 
   9  10   5       50.55       46.87      7.49 o 
  10  10   5       60.77       67.64     21.78 o 
  11  10   5       30.58       15.08     14.49 o 
 -15  11   5       28.10       37.77      9.90 o 
 -14  11   5      157.44      181.48     20.21 o 
 -13  11   5      614.40      769.79     42.33 o 
 -12  11   5      234.51      248.97     23.11 o 
 -11  11   5      245.14      265.03     19.64 o 
 -10  11   5       10.23       10.08      3.64 o 
  -9  11   5       33.33       32.75      6.71 o 
  -8  11   5       67.42       69.06     11.75 o 
  -7  11   5        3.68        5.74      4.23 o 
  -6  11   5        1.80        2.64      3.44 o 
  -5  11   5        3.70        4.18      2.64 o 
  -4  11   5        4.83        2.33      2.28 o 
  -3  11   5       10.72       13.25      4.18 o 
  -2  11   5      104.81      109.08      9.27 o 
  -1  11   5      511.78      531.90     18.00 o 
   0  11   5      290.55      301.89     13.38 o 
   1  11   5      602.37      618.19     19.53 o 
   2  11   5        2.83        1.15      2.36 o 
   3  11   5      123.82      130.67     11.86 o 
   4  11   5      122.64      119.19     14.22 o 
   5  11   5      104.12       92.84     12.67 o 
   6  11   5        1.62       -0.37      3.14 o 
   7  11   5      124.24      134.34     15.67 o 
   8  11   5       23.89       27.41      8.87 o 
   9  11   5        3.51        6.34      5.94 o 
  10  11   5       10.32        0.62      5.28 o 
 -13  12   5       36.67       42.87     10.36 o 
 -12  12   5       34.80       47.61      8.73 o 
 -11  12   5       14.36        5.56      3.94 o 
 -10  12   5        0.07        1.88      7.19 o 
  -9  12   5       34.53       25.10      5.12 o 
  -8  12   5       58.26       62.67      8.89 o 
  -7  12   5       16.66       23.98      6.05 o 
  -6  12   5      527.58      534.00     25.53 o 
  -5  12   5        3.96       -0.38      3.13 o 
  -4  12   5       37.52       44.51      7.31 o 
  -3  12   5      200.82      231.74     19.80 o 
  -2  12   5        1.22       -3.29      7.19 o 
  -1  12   5     1005.35     1108.00     45.58 o 
   0  12   5     1046.80     1121.46     35.04 o 
   1  12   5      695.67      742.88     31.12 o 
   2  12   5      415.57      405.92     19.13 o 
   3  12   5       70.84       65.49      7.63 o 
   4  12   5       23.98       31.43      6.34 o 
   5  12   5       36.54       16.88      4.67 o 
   6  12   5        2.42        3.52      4.46 o 
   7  12   5       72.91       63.47     12.74 o 
   8  12   5       75.27       79.52     16.44 o 
   9  12   5       44.93       38.63     14.61 o 
 -12  13   5       21.56       25.84      7.00 o 
 -11  13   5       18.08       21.84      6.37 o 
 -10  13   5       57.66       61.69      9.90 o 
  -9  13   5        1.51       -1.25      4.38 o 
  -8  13   5       40.13       46.31      8.52 o 
  -7  13   5        0.04       -0.28      2.59 o 
  -6  13   5        0.98        4.25      5.10 o 
  -5  13   5      392.76      372.27     21.53 o 
  -4  13   5        2.94       -0.54      3.07 o 
  -3  13   5        3.42       -3.22      3.56 o 
  -2  13   5       45.10       48.74      7.58 o 
  -1  13   5      124.36      125.44     12.22 o 
   0  13   5      346.81      360.80     18.53 o 
   1  13   5      172.76      188.36     13.28 o 
   2  13   5        3.67        2.43      2.95 o 
   3  13   5       45.02       55.49      7.92 o 
   4  13   5      247.40      273.77     25.52 o 
   5  13   5      191.71      184.65     21.14 o 
   6  13   5      113.83       99.35     15.88 o 
   7  13   5        3.37       -5.39      5.39 o 
 -10  14   5        0.85        8.56      7.75 o 
  -9  14   5        1.56       -1.01     10.45 o 
  -8  14   5        0.01        0.70      4.52 o 
  -7  14   5       37.59       50.86     10.34 o 
  -6  14   5      113.54      127.12     12.81 o 
  -5  14   5      216.76      228.07     17.09 o 
  -4  14   5        5.91       -4.18      4.18 o 
  -3  14   5       36.96       43.98      7.22 o 
  -2  14   5        7.98        7.64      3.78 o 
  -1  14   5        0.82        3.21      3.03 o 
   0  14   5       84.11       53.42     10.49 o 
   1  14   5       57.06       54.80      7.34 o 
   2  14   5        4.68        2.20      3.57 o 
   3  14   5        9.16       10.65      4.97 o 
   4  14   5       12.73       14.34      6.60 o 
   5  14   5       22.28       25.66      9.04 o 
  -7  15   5        5.73        8.30      8.44 o 
  -6  15   5       41.60       60.99      9.32 o 
  -5  15   5        2.30       -4.65      4.65 o 
  -4  15   5       57.05       53.53      8.74 o 
  -3  15   5        0.16       -3.47      3.47 o 
  -2  15   5        3.32       -1.93      4.88 o 
  -1  15   5        6.19        8.99      3.91 o 
   0  15   5       14.99        8.96      7.07 o 
   1  15   5        0.47       -5.82      5.82 o 
   2  15   5       21.17        7.35      7.61 o 
 -19   0   6      186.70      215.35     23.30 o 
 -18   0   6       27.18       37.24     11.83 o 
 -17   0   6       68.75       51.77     10.99 o 
 -16   0   6       40.93       47.73     10.22 o 
 -15   0   6        0.28        3.27      4.56 o 
 -14   0   6       55.19       70.28     11.68 o 
 -13   0   6       10.01       11.15      3.74 o 
 -12   0   6       65.12       65.75      7.37 o 
 -11   0   6     1829.42     1754.73     44.96 o 
 -10   0   6       38.57       36.47     10.91 o 
  -9   0   6     1549.98     1553.28     75.82 o 
  -8   0   6     2243.23     2312.29     95.74 o 
  -7   0   6     4199.87     4465.60    149.78 o 
  -6   0   6      354.35      371.81     33.77 o 
  -5   0   6       60.81       50.70     12.71 o 
  -4   0   6      126.34      123.59     19.37 o 
  -3   0   6     2750.24     2910.99    109.64 o 
  -2   0   6        7.46       15.27      7.84 o 
  -1   0   6        7.25        6.53      1.74 o 
   0   0   6       99.44      100.57     16.60 o 
   1   0   6      662.50      679.97     25.41 o 
   2   0   6      742.91      728.08     27.49 o 
   3   0   6       28.56       40.81      6.42 o 
   4   0   6       22.35       28.34      5.96 o 
   5   0   6     3034.85     3011.28     74.61 o 
   6   0   6     1116.70     1098.47     39.95 o 
   7   0   6      315.37      307.05     20.99 o 
   8   0   6        0.00       -1.26      4.12 o 
   9   0   6      415.13      401.12     25.23 o 
  10   0   6      193.16      178.75     17.22 o 
  11   0   6       23.16       11.76      7.38 o 
  12   0   6       24.66       22.87      6.90 o 
  13   0   6        0.33       -0.33      4.17 o 
  14   0   6       77.27      113.15     19.42 o 
 -19   1   6        8.63        6.91      4.23 o 
 -18   1   6       11.10        8.03      3.54 o 
 -17   1   6       14.30       11.64      4.21 o 
 -16   1   6       22.82       19.18      6.01 o 
 -15   1   6       12.20       12.28      4.19 o 
 -14   1   6       33.28        9.68      9.14 o 
 -13   1   6       23.39       24.64      5.35 o 
 -12   1   6       79.33       74.21      5.61 o 
 -11   1   6        5.72        3.01      1.41 o 
 -10   1   6      255.29      209.80     12.63 o 
  -9   1   6       93.54       80.85     11.11 o 
  -8   1   6      385.93      417.32     30.79 o 
  -7   1   6     1433.48     1433.83    137.86 o 
  -6   1   6      161.28      163.79     15.57 o 
  -5   1   6      608.42      579.20     31.04 o 
  -4   1   6      665.16      620.95     46.20 o 
  -3   1   6      122.21      114.32     12.82 o 
  -2   1   6     1156.44     1157.66     56.96 o 
  -1   1   6        6.34        4.31      1.27 o 
   0   1   6       28.35       34.68      3.48 o 
   1   1   6        5.26        5.85      1.78 o 
   2   1   6       38.82       43.44      4.49 o 
   3   1   6       50.79       51.41      5.12 o 
   4   1   6       69.33       55.50      5.48 o 
   5   1   6       63.92       53.34      5.61 o 
   6   1   6       19.47       12.55      2.90 o 
   7   1   6      243.25      241.57     12.78 o 
   8   1   6      386.71      368.03     16.45 o 
   9   1   6        2.91       -0.08      2.55 o 
  10   1   6       60.45       60.29      7.03 o 
  11   1   6        1.05        1.91      2.99 o 
  12   1   6        0.05        3.06      2.92 o 
  13   1   6        0.07       -1.51      2.87 o 
  14   1   6       12.41       15.37      4.35 o 
 -19   2   6        6.92        4.79      5.45 o 
 -18   2   6        5.29        5.31      4.01 o 
 -17   2   6       20.94       26.19      5.68 o 
 -16   2   6       42.52       38.31      6.84 o 
 -15   2   6       78.92       96.70      9.97 o 
 -14   2   6       70.94       78.95     10.18 o 
 -13   2   6       34.98       40.70      4.31 o 
 -12   2   6       79.38       82.97      5.68 o 
 -11   2   6        5.56        5.24      1.52 o 
 -10   2   6      121.19      123.30      4.65 o 
  -9   2   6      267.48      268.60     20.76 o 
  -8   2   6     1445.67     1467.60     52.02 o 
  -7   2   6     1027.94      994.47     40.98 o 
  -6   2   6      470.59      519.34     34.13 o 
  -5   2   6      125.13      121.95     13.40 o 
  -4   2   6        3.65        1.74      3.03 o 
  -3   2   6      116.12      101.91      7.69 o 
  -2   2   6      174.01      146.18      7.08 o 
  -1   2   6      130.94      137.54      8.62 o 
   0   2   6        1.34        2.37      1.73 o 
   1   2   6       15.31       16.47      3.37 o 
   2   2   6       19.47       15.62      2.74 o 
   3   2   6        7.30        7.52      1.95 o 
   4   2   6       37.32       29.51      4.92 o 
   5   2   6       21.00       12.73      2.89 o 
   6   2   6       29.53       23.39      3.97 o 
   7   2   6       92.20       95.15      8.06 o 
   8   2   6       17.33       16.34      4.51 o 
   9   2   6       72.22       63.70      7.04 o 
  10   2   6      131.15      111.41      9.50 o 
  11   2   6      147.63      139.00     11.11 o 
  12   2   6        0.69       -0.25      2.99 o 
  13   2   6        2.15        5.22      3.71 o 
 -19   3   6        2.04        3.79      3.64 o 
 -18   3   6       94.48      110.55     12.99 o 
 -17   3   6        0.10        3.04      3.53 o 
 -16   3   6      548.23      580.38     25.12 o 
 -15   3   6      167.22      141.35     14.07 o 
 -14   3   6       55.86       12.31     13.10 o 
 -13   3   6       69.28       69.89      8.21 o 
 -12   3   6       31.35       49.37      4.57 o 
 -11   3   6      131.72      114.58      5.62 o 
 -10   3   6       13.89       15.40      1.89 o 
  -9   3   6      497.97      519.01     29.38 o 
  -8   3   6      510.89      461.41     27.37 o 
  -7   3   6      124.91      115.17     13.21 o 
  -6   3   6       80.53       88.76      9.99 o 
  -5   3   6       15.71       16.35      2.35 o 
  -4   3   6       45.36       44.56      4.43 o 
  -3   3   6        0.66       39.62      6.25 o 
  -2   3   6      351.55      345.57     26.22 o 
  -1   3   6        0.56        1.25      1.41 o 
   0   3   6       11.47       12.26      4.11 o 
   1   3   6        6.24        3.93      2.48 o 
   2   3   6        1.54        1.02      1.95 o 
   3   3   6       15.90       15.96      3.95 o 
   4   3   6       63.70       66.21      7.59 o 
   5   3   6      321.76      337.02     17.61 o 
   6   3   6      305.97      310.34     17.36 o 
   7   3   6      204.16      204.07     11.99 o 
   8   3   6       37.09       28.64      4.88 o 
   9   3   6        0.12       -3.89      3.89 o 
  10   3   6       35.27       39.69      6.70 o 
  11   3   6      113.87      109.18     10.07 o 
  12   3   6       33.16       40.12      6.25 o 
  13   3   6       33.12       34.35      7.34 o 
 -18   4   6        0.52        3.87      3.16 o 
 -17   4   6        3.82       -0.77      3.97 o 
 -16   4   6      127.00      106.55      9.22 o 
 -15   4   6       20.23       15.24      3.46 o 
 -14   4   6       10.92        9.31      3.43 o 
 -13   4   6      104.05       64.85     13.84 o 
 -12   4   6        0.30        2.16      1.59 o 
 -11   4   6       80.98       69.50      4.94 o 
 -10   4   6       24.32       32.19      2.79 o 
  -9   4   6       53.14       39.19      4.39 o 
  -8   4   6      147.91      127.78      4.53 o 
  -7   4   6       48.24       35.85      4.13 o 
  -6   4   6       11.25        5.22      1.97 o 
  -5   4   6       10.57        8.67      1.50 o 
  -4   4   6        2.65        1.19      2.06 o 
  -3   4   6        9.57        9.96      2.74 o 
  -2   4   6        9.53        6.85      1.86 o 
  -1   4   6       18.04       14.84      2.75 o 
   0   4   6       57.52       58.78      5.38 o 
   1   4   6       36.61       49.35      6.32 o 
   2   4   6       43.02       39.74      5.64 o 
   3   4   6       29.50       31.30      6.01 o 
   4   4   6        3.45        2.26      2.93 o 
   5   4   6       41.33       46.88      6.65 o 
   6   4   6        0.54        3.41      3.14 o 
   7   4   6      157.06      160.70     12.83 o 
   8   4   6        7.75        2.63      2.61 o 
   9   4   6       10.75       10.68      4.68 o 
  10   4   6      402.81      439.56     19.69 o 
  11   4   6      225.24      219.65     15.12 o 
  12   4   6       52.00       48.31      6.72 o 
  13   4   6        5.14        1.14      2.80 o 
 -18   5   6       30.99       27.78      6.03 o 
 -17   5   6      113.61      121.98     11.23 o 
 -16   5   6       70.49       67.30      8.47 o 
 -15   5   6        0.76       -1.33      2.43 o 
 -14   5   6        4.05        4.74      3.62 o 
 -13   5   6      288.19      245.27     15.02 o 
 -12   5   6       48.26       46.20      6.44 o 
 -11   5   6       41.74       22.42      7.01 o 
 -10   5   6       58.19       54.21      4.67 o 
  -9   5   6        3.71        0.11      0.97 o 
  -8   5   6      145.01      119.87      6.42 o 
  -7   5   6      120.58      130.78      6.57 o 
  -6   5   6       29.50       21.86      2.73 o 
  -5   5   6      430.25      445.05     13.50 o 
  -4   5   6      112.55      106.05      9.04 o 
  -3   5   6      185.64      183.94      8.69 o 
  -2   5   6       95.65      100.03      5.69 o 
  -1   5   6        0.02       -1.18      1.26 o 
   0   5   6        0.36       -1.19      1.45 o 
   1   5   6       10.38        6.18      2.31 o 
   2   5   6       18.02        9.10      3.33 o 
   3   5   6       52.57       53.56      7.00 o 
   4   5   6        0.51       -0.25      2.97 o 
   5   5   6      156.69      136.47     11.56 o 
   6   5   6        8.32        8.22      3.45 o 
   7   5   6      106.63      104.31     16.39 o 
   8   5   6      223.37      228.51     16.19 o 
   9   5   6      126.28      117.68     11.71 o 
  10   5   6      374.66      375.79     22.01 o 
  11   5   6      239.09      273.77     19.05 o 
  12   5   6       47.23       32.99      5.76 o 
  13   5   6       24.54       25.43      7.55 o 
 -17   6   6       49.74       65.81      8.53 o 
 -16   6   6       65.86       83.33     11.26 o 
 -15   6   6        0.06       -2.72      2.72 o 
 -14   6   6       35.42       25.92      4.48 o 
 -13   6   6      336.15      343.23     15.50 o 
 -12   6   6      164.19      159.38     12.14 o 
 -11   6   6        3.20        2.64      2.96 o 
 -10   6   6        0.44        2.34      3.51 o 
  -9   6   6      208.46      197.52     10.23 o 
  -8   6   6       57.39       36.68      3.68 o 
  -7   6   6      312.58      257.12      9.68 o 
  -6   6   6      627.28      607.06     16.39 o 
  -5   6   6       18.09       15.96      2.59 o 
  -4   6   6       57.09       62.53      4.91 o 
  -3   6   6       16.89       24.06      4.13 o 
  -2   6   6       99.60      101.11      6.48 o 
  -1   6   6       41.57       39.30      4.02 o 
   0   6   6       12.02       10.86      2.31 o 
   1   6   6        3.55       -1.86      1.86 o 
   2   6   6       36.42       39.37      4.66 o 
   3   6   6        2.92        9.16      2.75 o 
   4   6   6        8.00        6.90      3.45 o 
   5   6   6      309.62      312.13     18.03 o 
   6   6   6        3.61       -0.55      2.41 o 
   7   6   6      221.45      231.43     16.05 o 
   8   6   6      280.34      277.13     17.98 o 
   9   6   6        9.00        5.90      3.40 o 
  10   6   6      223.93      225.07     17.35 o 
  11   6   6      459.30      461.17     25.35 o 
  12   6   6      323.79      340.50     22.26 o 
 -17   7   6       14.33        6.62      3.47 o 
 -16   7   6      413.66      503.45     28.67 o 
 -15   7   6        2.81        9.79      3.97 o 
 -14   7   6       55.17       68.94      8.40 o 
 -13   7   6        3.94        2.70      2.75 o 
 -12   7   6      100.04       94.81      7.91 o 
 -11   7   6        8.27        9.61      4.42 o 
 -10   7   6      142.11      120.55     10.01 o 
  -9   7   6        3.90        0.78      1.73 o 
  -8   7   6        1.20       -2.40      2.40 o 
  -7   7   6       94.35       75.71      5.55 o 
  -6   7   6       29.25       16.27      2.49 o 
  -5   7   6       92.54       86.70      5.84 o 
  -4   7   6       48.76       38.33      4.18 o 
  -3   7   6        3.77        2.11      1.76 o 
  -2   7   6      992.59      937.07     21.97 o 
  -1   7   6      181.12      170.08      8.81 o 
   0   7   6       26.05       19.97      3.00 o 
   1   7   6       37.43       32.40      4.59 o 
   2   7   6       94.03       81.27      8.74 o 
   3   7   6       29.43       34.49      6.38 o 
   4   7   6      173.06      175.62     13.37 o 
   5   7   6        0.01        1.33      2.88 o 
   6   7   6      615.85      594.61     26.33 o 
   7   7   6      134.55      140.62     14.48 o 
   8   7   6       96.04      101.85     10.83 o 
   9   7   6      141.16      149.16     13.58 o 
  10   7   6      734.34      758.44     32.51 o 
  11   7   6      442.25      482.28     26.11 o 
 -16   8   6       21.82       16.69      8.57 o 
 -15   8   6       37.56       36.87      6.46 o 
 -14   8   6        4.58       12.80      4.01 o 
 -13   8   6       24.23       23.30      5.14 o 
 -12   8   6       93.26       98.82      9.79 o 
 -11   8   6       45.46       46.90      5.58 o 
 -10   8   6       15.32       16.98      3.56 o 
  -9   8   6        1.36       -2.65      2.65 o 
  -8   8   6        5.08       -0.43      2.44 o 
  -7   8   6      189.00      156.02     11.04 o 
  -6   8   6       65.36       46.18      5.19 o 
  -5   8   6      141.32      113.91      7.00 o 
  -4   8   6       25.36       26.91      3.42 o 
  -3   8   6      666.53      613.25     16.80 o 
  -2   8   6      202.35      197.92      9.21 o 
  -1   8   6       12.49       13.92      2.91 o 
   0   8   6       43.76       52.90      5.93 o 
   1   8   6       21.59       32.01      5.62 o 
   2   8   6       52.93       64.04     11.03 o 
   3   8   6      235.41      233.29     15.53 o 
   4   8   6      130.52      116.82     11.14 o 
   5   8   6        6.96        2.03      2.90 o 
   6   8   6       63.57       70.71      9.04 o 
   7   8   6        9.20       15.32      4.74 o 
   8   8   6      261.27      250.49     17.75 o 
   9   8   6       10.61        0.95      4.57 o 
  10   8   6       61.36      387.51    269.34 o 
  11   8   6        5.47       12.49      6.00 o 
 -15   9   6       68.51       79.19     18.21 o 
 -14   9   6       11.75       21.28      7.28 o 
 -13   9   6        0.00       -0.22      6.48 o 
 -12   9   6        3.86        3.71      2.82 o 
 -11   9   6       65.61       77.20     10.63 o 
 -10   9   6      190.92      200.38     14.07 o 
  -9   9   6        6.66        9.23      3.56 o 
  -8   9   6      239.83      227.14     13.43 o 
  -7   9   6      502.80      442.44     18.90 o 
  -6   9   6       22.13        7.82      3.36 o 
  -5   9   6        0.11       -2.25      2.90 o 
  -4   9   6       58.05       61.19      6.72 o 
  -3   9   6       12.78       22.13      4.28 o 
  -2   9   6       88.11       96.98      8.54 o 
  -1   9   6        2.21        3.95      2.30 o 
   0   9   6        9.34        7.02      2.50 o 
   1   9   6       29.64       28.15      7.04 o 
   2   9   6       40.07       39.74      5.32 o 
   3   9   6       23.94       32.04      5.14 o 
   4   9   6       55.75       51.30      7.80 o 
   5   9   6      152.64      155.55     13.42 o 
   6   9   6        1.68        8.23      3.81 o 
   7   9   6       83.23       70.89      9.51 o 
   8   9   6       50.30       56.85      8.45 o 
   9   9   6       28.59        8.46      5.89 o 
  10   9   6        7.27        4.02      4.88 o 
 -14  10   6      222.23      276.80     23.81 o 
 -13  10   6        3.73       -0.24      2.86 o 
 -12  10   6       21.53       14.72      6.93 o 
 -11  10   6       73.64       85.21      9.55 o 
 -10  10   6        0.38       -3.31      3.73 o 
  -9  10   6        5.62        2.66      3.65 o 
  -8  10   6      208.21      228.43     17.47 o 
  -7  10   6        0.17       -0.43      2.73 o 
  -6  10   6       17.83       17.55      4.37 o 
  -5  10   6        1.41        2.83      2.55 o 
  -4  10   6       25.02       19.08      4.75 o 
  -3  10   6      115.32      126.47      9.87 o 
  -2  10   6        0.55       -2.02      3.29 o 
  -1  10   6        0.00        0.92      4.08 o 
   0  10   6        1.04        2.85      2.36 o 
   1  10   6       21.70       20.79      6.75 o 
   2  10   6       64.43       77.58      7.51 o 
   3  10   6        3.40        4.21      2.65 o 
   4  10   6       57.65       50.22      7.78 o 
   5  10   6       34.17       33.84      6.85 o 
   6  10   6       87.79       72.52      9.62 o 
   7  10   6       46.61       60.03      8.88 o 
   8  10   6       68.07       63.62     11.10 o 
   9  10   6        1.05        2.91      4.63 o 
 -13  11   6      144.38      168.00     21.71 o 
 -12  11   6       33.41       42.15     15.22 o 
 -11  11   6       50.48       63.87      8.55 o 
 -10  11   6      140.50      153.39     15.58 o 
  -9  11   6       11.33       20.10      5.91 o 
  -8  11   6       27.53       27.63      6.85 o 
  -7  11   6      209.26      212.91     17.22 o 
  -6  11   6       41.19       36.48      7.40 o 
  -5  11   6      123.45      117.47     10.15 o 
  -4  11   6       23.58       12.82      3.57 o 
  -3  11   6      119.34      130.22     10.18 o 
  -2  11   6       37.32       55.11      6.64 o 
  -1  11   6        1.65        1.34      2.26 o 
   0  11   6       12.79       16.85      3.49 o 
   1  11   6       52.75       36.59      5.36 o 
   2  11   6       51.57       50.00      6.38 o 
   3  11   6        0.04        1.64      3.38 o 
   4  11   6      181.62      168.25     14.39 o 
   5  11   6       99.58      107.97     11.46 o 
   6  11   6       11.51        6.31      4.26 o 
   7  11   6       11.17       12.21      7.76 o 
   8  11   6        5.03       -1.79      7.68 o 
 -12  12   6        2.05        0.27      4.37 o 
 -11  12   6       42.63       61.27     12.35 o 
 -10  12   6      204.62      257.97     33.75 o 
  -9  12   6      152.61      190.06     20.69 o 
  -8  12   6        6.63        2.74      4.58 o 
  -7  12   6        1.33        0.99      3.91 o 
  -6  12   6      248.08      266.11     19.19 o 
  -5  12   6        1.07        2.35      6.13 o 
  -4  12   6       18.52       23.68      5.82 o 
  -3  12   6      108.81      147.28     10.92 o 
  -2  12   6       15.95       19.31      3.92 o 
  -1  12   6       11.55       15.72      4.39 o 
   0  12   6       45.93       39.19      5.64 o 
   1  12   6       16.24       16.69      4.34 o 
   2  12   6        6.75       10.70      4.21 o 
   3  12   6       64.37       54.31     13.61 o 
   4  12   6      150.67      143.32     16.79 o 
   5  12   6      112.55      116.33     12.74 o 
   6  12   6        2.19       -6.26      6.26 o 
 -10  13   6      122.23      146.48     18.82 o 
  -9  13   6      337.09      405.05     31.26 o 
  -8  13   6       63.78       77.35     10.46 o 
  -7  13   6       33.97       37.64      7.98 o 
  -6  13   6      137.84      180.11     18.30 o 
  -5  13   6       42.11       33.00      6.43 o 
  -4  13   6       11.50        5.00      3.93 o 
  -3  13   6        2.44        4.44      4.64 o 
  -2  13   6       10.13       13.58      7.13 o 
  -1  13   6        0.83        0.45      2.91 o 
   0  13   6       47.74       58.07      7.85 o 
   1  13   6        2.59       -1.22      2.83 o 
   2  13   6       17.10       14.25      4.43 o 
   3  13   6      424.17      461.95     30.89 o 
   4  13   6      207.14      172.68     20.80 o 
  -6  14   6       25.56       40.76     11.01 o 
  -5  14   6      119.87      159.56     21.51 o 
  -4  14   6        0.29        3.24      6.77 o 
  -3  14   6       22.35       29.83      7.41 o 
  -2  14   6       84.70       78.78     10.38 o 
  -1  14   6      146.92      152.45     14.40 o 
   0  14   6        2.50        2.67      4.16 o 
   1  14   6       44.37       37.18      7.46 o 
 -18   1   7      194.02      248.05     17.73 o 
 -17   1   7      193.03      229.39     16.67 o 
 -16   1   7       19.31       32.81      6.08 o 
 -15   1   7       14.65        4.42      4.04 o 
 -14   1   7        4.86        1.97      3.67 o 
 -13   1   7      119.77      125.08     17.03 o 
 -12   1   7       58.86       67.07     11.30 o 
 -11   1   7      124.43       84.43     13.06 o 
 -10   1   7       15.66       10.50      7.46 o 
  -9   1   7       19.09       20.82      6.81 o 
  -8   1   7      154.31      139.90     15.79 o 
  -7   1   7      242.76      268.29     22.00 o 
  -6   1   7        1.71       -2.80      4.29 o 
  -5   1   7     2078.03     2325.51     91.47 o 
  -4   1   7     4426.96     4764.46    113.66 o 
  -3   1   7     2117.41     2203.88     67.75 o 
  -2   1   7      248.40      305.52     44.57 o 
  -1   1   7       63.95       72.67      4.56 o 
   0   1   7      157.68      160.61      7.90 o 
   1   1   7       13.19       12.25      2.77 o 
   2   1   7       31.92       30.86      4.74 o 
   3   1   7        5.60        6.28      3.65 o 
   4   1   7       67.45       70.05      6.49 o 
   5   1   7       17.11       16.55      3.26 o 
   6   1   7      171.88      180.56     11.20 o 
   7   1   7       22.71       18.99      4.19 o 
   8   1   7        8.00       10.08      3.10 o 
   9   1   7      185.55      187.96     12.60 o 
  10   1   7       35.02       27.73      6.35 o 
  11   1   7       44.39       30.43      5.56 o 
 -18   2   7       44.16       34.71      6.96 o 
 -17   2   7       15.36       15.51      4.50 o 
 -16   2   7       98.07      114.02     11.43 o 
 -15   2   7       92.77      101.19     12.53 o 
 -14   2   7       49.11       46.78      8.40 o 
 -13   2   7        9.68        5.86      7.12 o 
 -12   2   7      191.86      143.83     32.05 o 
 -11   2   7      109.50      106.00     20.23 o 
 -10   2   7       17.02       11.70      5.81 o 
  -9   2   7        6.29        3.08      3.59 o 
  -8   2   7        2.63        0.14      3.99 o 
  -7   2   7      112.15      118.94     14.26 o 
  -6   2   7       26.75       13.11     14.17 o 
  -5   2   7      241.62      241.24     20.27 o 
  -4   2   7      654.75      675.44     34.27 o 
  -3   2   7      356.82      366.12     24.44 o 
  -2   2   7        4.08        5.29      1.24 o 
  -1   2   7      245.12      247.67      7.99 o 
   0   2   7       28.74       20.61      3.31 o 
   1   2   7        0.09       -0.09      1.61 o 
   2   2   7        8.35        9.41      2.35 o 
   3   2   7       98.90       76.35      7.12 o 
   4   2   7        5.97        3.60      1.57 o 
   5   2   7       72.19       71.52      6.86 o 
   6   2   7       24.83       23.18      4.88 o 
   7   2   7      231.23      222.88     13.02 o 
   8   2   7        3.49        3.68      2.67 o 
   9   2   7      199.89      201.16     13.08 o 
  10   2   7      207.38      195.78     13.39 o 
  11   2   7       28.71       29.07      5.39 o 
 -17   3   7       11.36       12.96      5.57 o 
 -16   3   7       23.61       28.07      6.86 o 
 -15   3   7       39.73       31.44      7.19 o 
 -14   3   7        0.07       -2.68      4.18 o 
 -13   3   7      191.93      199.14     16.67 o 
 -12   3   7      171.25      151.74     14.06 o 
 -11   3   7        1.61       -0.84      4.45 o 
 -10   3   7        1.99        3.72      4.76 o 
  -9   3   7       38.47       24.88      7.18 o 
  -8   3   7      119.23      115.22     14.10 o 
  -7   3   7       87.66       88.62     20.38 o 
  -6   3   7      286.29      273.47     21.77 o 
  -5   3   7      129.62      150.67     15.98 o 
  -4   3   7       92.78       76.25     14.12 o 
  -3   3   7        0.00        1.32      0.75 o 
  -2   3   7        0.42       -0.40      1.43 o 
  -1   3   7       25.67       18.20      2.73 o 
   0   3   7       62.86       65.43      6.88 o 
   1   3   7        6.33        7.19      2.93 o 
   2   3   7        2.72       -0.30      2.11 o 
   3   3   7       16.05       15.78      3.40 o 
   4   3   7      333.46      319.63     14.42 o 
   5   3   7       21.91       21.42      4.00 o 
   6   3   7       49.86       37.63      5.86 o 
   7   3   7       15.49       13.43      3.62 o 
   8   3   7       25.42       19.99      4.27 o 
   9   3   7        3.12        0.50      2.62 o 
  10   3   7       30.49       23.87      4.57 o 
  11   3   7       28.89       29.36      7.00 o 
 -17   4   7       20.33       19.10      4.93 o 
 -16   4   7       10.49        7.62      4.55 o 
 -15   4   7       12.20       21.41      6.28 o 
 -14   4   7      124.05      134.19     13.93 o 
 -13   4   7      107.10       99.21     12.23 o 
 -12   4   7       60.65       60.05      9.20 o 
 -11   4   7       12.51       14.66      5.11 o 
 -10   4   7       49.38       70.97     11.45 o 
  -9   4   7       25.68        9.90      5.26 o 
  -8   4   7       59.01       55.25     10.10 o 
  -7   4   7       69.23       55.47      9.75 o 
  -6   4   7       20.42       20.16      4.56 o 
  -5   4   7        4.47        4.64      1.57 o 
  -4   4   7      101.54      105.44      7.64 o 
  -3   4   7      125.63      137.21      9.51 o 
  -2   4   7      382.12      390.00     17.28 o 
  -1   4   7      133.28      131.29      7.93 o 
   0   4   7        0.10       -1.81      1.95 o 
   1   4   7       17.26       16.35      3.75 o 
   2   4   7       21.39       16.17      3.84 o 
   3   4   7        2.33        2.01      3.45 o 
   4   4   7       98.61       85.52      9.26 o 
   5   4   7      282.22      268.71     16.96 o 
   6   4   7       49.08       55.17      6.42 o 
   7   4   7      187.56      201.96     12.61 o 
   8   4   7        6.54        3.59      2.79 o 
   9   4   7       64.63       80.34      8.47 o 
  10   4   7       85.60       85.96      8.99 o 
  11   4   7      212.52      206.43     14.36 o 
 -17   5   7       25.44       48.58     12.21 o 
 -16   5   7        3.53        0.98      4.49 o 
 -15   5   7       36.22       47.20      8.98 o 
 -14   5   7        4.99        9.29      5.57 o 
 -13   5   7      461.86      465.24     26.04 o 
 -12   5   7       53.85       52.76      8.58 o 
 -11   5   7       19.08       10.97      4.16 o 
 -10   5   7      213.84      204.72     16.83 o 
  -9   5   7       81.91       93.12     13.06 o 
  -8   5   7      321.41      310.91     23.50 o 
  -7   5   7        2.55        8.99     15.47 o 
  -6   5   7       44.25       44.34     12.18 o 
  -5   5   7        0.39       -4.04      6.40 o 
  -4   5   7       46.92       37.64      5.14 o 
  -3   5   7      170.52      137.03     10.82 o 
  -2   5   7      522.29      487.61     20.54 o 
  -1   5   7        3.92        7.49      2.58 o 
   0   5   7      269.46      243.68     16.39 o 
   1   5   7      184.59      178.80     11.12 o 
   2   5   7      204.79      210.57     15.51 o 
   3   5   7        2.83        0.19      2.35 o 
   4   5   7      273.09      280.16     17.33 o 
   5   5   7       42.63       40.79      6.92 o 
   6   5   7       26.43       29.53      6.02 o 
   7   5   7       23.90       16.39      5.68 o 
   8   5   7        0.13        1.10      3.14 o 
   9   5   7       56.25       60.83      7.50 o 
  10   5   7       81.49       71.65      8.31 o 
 -16   6   7        1.49       -0.63      3.87 o 
 -15   6   7       13.90        1.18      4.51 o 
 -14   6   7       90.43      100.17     10.32 o 
 -13   6   7       52.20       50.86      7.49 o 
 -12   6   7       34.71       42.08      7.52 o 
 -11   6   7        3.17        3.59      3.26 o 
 -10   6   7       11.25       11.86      3.65 o 
  -9   6   7      117.66      106.30      9.86 o 
  -8   6   7      178.39      170.32     14.37 o 
  -7   6   7       70.50       68.98     10.77 o 
  -6   6   7      292.28      256.30     25.30 o 
  -5   6   7       53.90       57.90     10.06 o 
  -4   6   7        0.00       -0.17      3.84 o 
  -3   6   7      300.37      281.58     21.74 o 
  -2   6   7      217.09      184.43     17.50 o 
  -1   6   7        0.28        2.24      3.05 o 
   0   6   7      110.79      120.09     10.53 o 
   1   6   7      138.79      128.00     15.44 o 
   2   6   7       36.71       32.19      6.04 o 
   3   6   7       36.55       26.77      5.13 o 
   4   6   7      135.12      150.55     12.84 o 
   5   6   7       20.48       13.29      5.07 o 
   6   6   7       36.01       51.13      8.00 o 
   7   6   7       16.60       20.38      6.94 o 
   8   6   7      167.69      202.19     16.09 o 
   9   6   7       27.77       24.16      5.80 o 
  10   6   7       55.89       42.16      8.11 o 
 -15   7   7       52.48       53.99      9.66 o 
 -14   7   7        3.10       -1.84      4.08 o 
 -13   7   7        0.53       -0.44      3.23 o 
 -12   7   7       38.21       52.88      7.37 o 
 -11   7   7        0.35        0.56      2.98 o 
 -10   7   7        1.25        2.21      4.03 o 
  -9   7   7       95.64       74.36      8.24 o 
  -8   7   7       29.16       35.11      5.61 o 
  -7   7   7       99.01      123.59     10.53 o 
  -6   7   7      258.09      273.02     17.74 o 
  -5   7   7      349.33      371.54     25.09 o 
  -4   7   7      356.88      313.94     39.44 o 
  -3   7   7      322.46      283.30     22.00 o 
  -2   7   7        0.18        6.55      4.41 o 
  -1   7   7        4.03        6.81      5.33 o 
   0   7   7        2.06        5.26      3.75 o 
   1   7   7       20.64        8.38      3.74 o 
   2   7   7        3.46       -1.91      4.91 o 
   3   7   7        2.52        2.02      4.45 o 
   4   7   7       67.01       70.95      9.23 o 
   5   7   7      122.25      120.15     12.00 o 
   6   7   7      127.66      113.35     11.58 o 
   7   7   7       63.41       77.98      9.76 o 
   8   7   7       29.86       18.24      4.96 o 
   9   7   7       71.41       59.88      9.09 o 
 -15   8   7       65.45       89.57     12.51 o 
 -14   8   7       12.90        0.19      4.45 o 
 -13   8   7      101.89      117.27     13.75 o 
 -12   8   7       37.01       38.57      8.17 o 
 -11   8   7        0.57        3.21      7.73 o 
 -10   8   7       53.90       65.00      7.94 o 
  -9   8   7       60.22       53.68      7.11 o 
  -8   8   7       36.72       39.82      5.93 o 
  -7   8   7       22.23       18.29      4.26 o 
  -6   8   7        7.03        4.27      3.92 o 
  -5   8   7        2.04        5.42      3.16 o 
  -4   8   7        2.41        6.56      3.27 o 
  -3   8   7       81.86       71.38      8.88 o 
  -2   8   7       78.91       69.13     14.98 o 
  -1   8   7        9.71        7.95      4.16 o 
   0   8   7        0.00       -0.74      4.65 o 
   1   8   7       38.48       19.16     10.18 o 
   2   8   7       13.24       12.42      3.86 o 
   3   8   7       20.54       27.12      5.93 o 
   4   8   7        3.35       -0.67      2.95 o 
   5   8   7       15.23       15.22     14.07 o 
   6   8   7      134.64      135.36     13.12 o 
   7   8   7        3.66        0.23      3.09 o 
   8   8   7        1.54       -0.49      3.07 o 
 -14   9   7       29.23       21.34      5.89 o 
 -13   9   7        0.05        5.08      7.61 o 
 -12   9   7       29.10       34.52      8.11 o 
 -11   9   7        6.27        0.70      3.76 o 
 -10   9   7       34.78       39.17      8.53 o 
  -9   9   7       26.61       36.08      5.95 o 
  -8   9   7       15.27       13.28      5.84 o 
  -7   9   7       18.32       13.75      3.59 o 
  -6   9   7        0.04       -0.11      2.32 o 
  -5   9   7        1.47       -2.64      2.84 o 
  -4   9   7       65.79       54.51      6.83 o 
  -3   9   7        0.31       -1.30      3.33 o 
  -2   9   7       10.26        8.79      3.66 o 
  -1   9   7       48.15       37.87      5.58 o 
   0   9   7       41.92       44.76      5.88 o 
   1   9   7        1.97        0.83      2.44 o 
   2   9   7       38.17       31.50      5.11 o 
   3   9   7        0.22       -0.91      2.77 o 
   4   9   7       75.72       69.11     11.76 o 
   5   9   7       68.91       71.17      9.90 o 
   6   9   7        3.43        4.59      3.29 o 
   7   9   7      151.52      151.34     14.33 o 
 -12  10   7       14.72       22.71      6.44 o 
 -11  10   7       21.21       20.39      6.87 o 
 -10  10   7        7.97        4.85      5.43 o 
  -9  10   7        0.60       -3.37      4.68 o 
  -8  10   7       55.53       57.75      9.40 o 
  -7  10   7       10.19       11.69      4.51 o 
  -6  10   7        0.92       -0.16      3.10 o 
  -5  10   7       18.75       15.92      4.48 o 
  -4  10   7        0.31       -0.57      3.02 o 
  -3  10   7       42.44       36.22      6.13 o 
  -2  10   7       49.90       61.34      8.47 o 
  -1  10   7       73.95       73.52      7.79 o 
   0  10   7        1.48        5.98      5.30 o 
   1  10   7        2.29        0.92      2.52 o 
   2  10   7        4.81        5.80      2.86 o 
   3  10   7        2.03       -0.91      3.11 o 
   4  10   7        3.40        0.85      2.81 o 
   5  10   7       50.38       58.30      9.11 o 
   6  10   7       89.84      105.20     11.83 o 
 -11  11   7        0.12        3.83      7.32 o 
 -10  11   7       56.73      104.00     12.97 o 
  -9  11   7        3.91       21.20      8.45 o 
  -8  11   7       72.61       85.94     11.27 o 
  -7  11   7       69.34       50.81      8.85 o 
  -6  11   7       16.30        3.86      5.96 o 
  -5  11   7      148.18      171.77     15.56 o 
  -4  11   7      150.41      168.12     12.40 o 
  -3  11   7        2.38        5.79      4.42 o 
  -2  11   7        1.79        3.14      3.57 o 
  -1  11   7        2.87        5.75      3.15 o 
   0  11   7        9.91       11.26      5.29 o 
   1  11   7      101.39      127.02     12.47 o 
   2  11   7       43.11       47.73     10.05 o 
   3  11   7        0.97       -2.64      5.84 o 
   4  11   7       25.56       11.34      5.25 o 
  -9  12   7       72.28       86.74     12.35 o 
  -8  12   7       18.56       32.62      7.12 o 
  -7  12   7       65.40       69.04     10.51 o 
  -6  12   7        2.50       19.45      5.70 o 
  -5  12   7      181.54      234.25     18.47 o 
  -4  12   7        0.74       -3.13      3.80 o 
  -3  12   7       57.54       80.83     10.63 o 
  -2  12   7       26.41       54.08      8.49 o 
  -1  12   7       26.91       33.59      6.67 o 
   0  12   7       71.46       93.25     13.07 o 
   1  12   7       94.62      117.29     15.08 o 
   2  12   7       28.40       35.05      6.96 o 
  -4  13   7       92.49      108.36     12.64 o 
  -3  13   7       35.81       50.62      8.52 o 
  -2  13   7      177.61      252.13     23.41 o 
 -16   0   8      117.20      144.81     18.90 o 
 -15   0   8       65.29       60.90     17.82 o 
 -14   0   8      947.78     1008.08     70.12 o 
 -13   0   8      538.64      589.59     52.01 o 
 -12   0   8        1.45       17.86     10.46 o 
 -11   0   8      228.64      187.59     28.03 o 
 -10   0   8      182.37      195.88     28.44 o 
  -9   0   8      263.26      287.43     35.25 o 
  -8   0   8      430.43      444.69     43.01 o 
  -7   0   8       76.01       90.67     19.76 o 
  -6   0   8     1314.42     1402.04     77.89 o 
  -5   0   8       26.30       33.42     12.04 o 
  -4   0   8        3.87       17.69      9.56 o 
  -3   0   8       17.09        9.24      7.35 o 
  -2   0   8       55.08       34.56     11.45 o 
  -1   0   8      559.36      614.40     48.78 o 
   0   0   8      459.69      511.33     44.52 o 
   1   0   8      986.19      966.44     63.09 o 
   2   0   8        8.84        5.06      4.37 o 
   3   0   8       60.30       49.52      7.86 o 
   4   0   8        1.80        9.87      5.50 o 
   5   0   8        3.18       -0.19      3.78 o 
   6   0   8        2.86        5.17      3.21 o 
   7   0   8        4.57        0.01      3.75 o 
   8   0   8       24.96       26.28      7.27 o 
   9   0   8       28.16       27.06      6.77 o 
 -16   1   8       13.33       16.60      5.20 o 
 -15   1   8       15.19        6.75      4.37 o 
 -14   1   8        1.06        0.45      5.49 o 
 -13   1   8      431.42      483.66     36.36 o 
 -12   1   8        0.55       -0.82      5.52 o 
 -11   1   8       72.07       80.90     13.47 o 
 -10   1   8        0.19       -0.48      4.10 o 
  -9   1   8        5.67       16.06      7.03 o 
  -8   1   8        0.67       -2.36      4.06 o 
  -7   1   8       24.49       23.34     11.91 o 
  -6   1   8      266.58      298.26     24.20 o 
  -5   1   8      348.62      327.02     25.12 o 
  -4   1   8       84.09       84.94     12.59 o 
  -3   1   8       32.94       26.31      7.30 o 
  -2   1   8       49.06       36.02      8.15 o 
  -1   1   8      623.18      644.49     35.26 o 
   0   1   8      454.37      531.79     31.98 o 
   1   1   8      466.34      477.38     19.78 o 
   2   1   8      137.13      139.88      8.82 o 
   3   1   8       42.48       32.52      7.04 o 
   4   1   8       77.21       58.70      6.24 o 
   5   1   8        0.44       -2.25      2.25 o 
   6   1   8       13.48        7.42      2.73 o 
   7   1   8        6.54        6.29      3.11 o 
   8   1   8       20.65       24.36      4.74 o 
   9   1   8      176.73      195.57     13.36 o 
 -16   2   8        2.41        3.06      3.53 o 
 -15   2   8       15.09        5.69      6.19 o 
 -14   2   8        2.18        1.91      3.63 o 
 -13   2   8       27.08       29.69      8.06 o 
 -12   2   8       49.52       46.34     10.28 o 
 -11   2   8       10.06       10.72      5.36 o 
 -10   2   8       15.02        7.66      5.62 o 
  -9   2   8       80.36       98.58     14.36 o 
  -8   2   8       37.17       55.91     10.85 o 
  -7   2   8       15.71        8.39      5.78 o 
  -6   2   8      204.99      248.07     22.00 o 
  -5   2   8       47.38       48.68      9.50 o 
  -4   2   8      402.91      410.18     27.76 o 
  -3   2   8       24.06       33.97      8.57 o 
  -2   2   8       57.30       64.84     11.13 o 
  -1   2   8      511.81      599.50     66.01 o 
   0   2   8      739.38      754.67     54.75 o 
   1   2   8       47.77       48.32      5.97 o 
   2   2   8       27.35       24.10      4.66 o 
   3   2   8       13.00       10.21      2.53 o 
   4   2   8      200.13      190.97     11.27 o 
   5   2   8        0.08        2.21      1.88 o 
   6   2   8       13.76        2.22      3.01 o 
   7   2   8       55.24       67.28      7.29 o 
   8   2   8       47.96       47.98      6.54 o 
   9   2   8        2.76        1.87      3.32 o 
 -16   3   8        4.88       -0.66      4.21 o 
 -15   3   8       46.49       52.02     11.50 o 
 -14   3   8        0.03       -4.77      4.77 o 
 -13   3   8        0.25       -1.85      3.36 o 
 -12   3   8        0.44        3.91      5.30 o 
 -11   3   8        0.45       -5.82      8.01 o 
 -10   3   8        0.59        6.80      5.10 o 
  -9   3   8       42.28       30.79      8.42 o 
  -8   3   8        9.02        3.19     12.93 o 
  -7   3   8      119.77      152.46     17.38 o 
  -6   3   8       11.19       19.19      9.50 o 
  -5   3   8       31.80       18.01      6.26 o 
  -4   3   8       19.23       10.20      5.01 o 
  -3   3   8      222.84      232.61     20.85 o 
  -2   3   8       17.95       22.97      7.46 o 
  -1   3   8      256.68      240.66     21.25 o 
   0   3   8     1108.39     1115.22     56.47 o 
   1   3   8     1022.16     1050.44     45.20 o 
   2   3   8        0.28        1.27      2.77 o 
   3   3   8       27.68       29.94      4.61 o 
   4   3   8      109.46      117.61      9.01 o 
   5   3   8       74.18       68.99      7.17 o 
   6   3   8       48.42       45.39      6.02 o 
   7   3   8      154.37      165.94     11.75 o 
   8   3   8       38.94       25.67      5.03 o 
 -15   4   8        9.68        4.28      5.47 o 
 -14   4   8       14.71        4.24      5.27 o 
 -13   4   8        0.34       -2.52      3.92 o 
 -12   4   8        8.30        9.24      5.34 o 
 -11   4   8        2.87        4.34      5.04 o 
 -10   4   8       26.02       17.12      6.34 o 
  -9   4   8        0.38        1.89      4.82 o 
  -8   4   8       11.31       26.14      9.03 o 
  -7   4   8        5.36        6.58      7.95 o 
  -6   4   8      122.05      114.29     14.90 o 
  -5   4   8       80.06       71.79     12.10 o 
  -4   4   8       36.84       70.78     11.57 o 
  -3   4   8        0.66       -2.00      5.59 o 
  -2   4   8       30.01       28.46      7.78 o 
  -1   4   8       16.89        9.81      5.00 o 
   0   4   8        0.60        6.91      7.15 o 
   1   4   8       28.16       15.80      3.46 o 
   2   4   8       31.83       29.71      5.33 o 
   3   4   8       86.07       82.41     12.15 o 
   4   4   8       33.21       44.31      5.84 o 
   5   4   8       18.35       15.27      3.60 o 
   6   4   8      136.43      140.17     10.51 o 
   7   4   8       23.18       17.78      4.06 o 
   8   4   8       33.05       29.76      9.40 o 
 -15   5   8        2.80        0.87      4.63 o 
 -14   5   8       16.52       28.40      6.74 o 
 -13   5   8      128.73      186.73     17.18 o 
 -12   5   8       10.27        8.70      7.25 o 
 -11   5   8        0.81        1.40      2.51 o 
 -10   5   8       13.72       12.25      5.66 o 
  -9   5   8        0.70       -2.98      4.67 o 
  -8   5   8        0.04        1.10      3.96 o 
  -7   5   8       31.33       29.52     15.23 o 
  -6   5   8        1.60       -3.20     12.80 o 
  -5   5   8        7.09        9.49      9.18 o 
  -4   5   8        0.46       -6.16      6.16 o 
  -3   5   8       36.23       18.32      5.98 o 
  -2   5   8        0.19        1.11      5.53 o 
  -1   5   8       67.19       56.95     10.07 o 
   0   5   8       58.03       31.31      7.80 o 
   1   5   8       33.53       29.67      7.96 o 
   2   5   8       62.91       44.75     12.04 o 
   3   5   8       10.32       15.18     10.65 o 
   4   5   8      139.16      151.62     17.53 o 
   5   5   8       23.12        9.11      6.99 o 
   6   5   8      104.47      116.59     11.40 o 
   7   5   8        4.84        3.10      4.70 o 
 -14   6   8       42.29       34.27     10.84 o 
 -13   6   8       45.95       65.76      9.94 o 
 -12   6   8       10.35       12.83      5.04 o 
 -11   6   8        0.04       -2.44      4.80 o 
 -10   6   8       48.97       55.90      8.79 o 
  -9   6   8       19.62       14.83      7.17 o 
  -8   6   8       33.97       20.00     13.94 o 
  -7   6   8        0.27       -6.14      6.14 o 
  -6   6   8       72.23       84.75     12.81 o 
  -5   6   8        6.97       13.39      5.52 o 
  -4   6   8      101.12      105.91     15.48 o 
  -3   6   8        9.20        1.30      4.00 o 
  -2   6   8       93.51      120.72     15.41 o 
  -1   6   8       73.65       64.36     11.22 o 
   0   6   8      129.58      123.29     15.14 o 
   1   6   8       85.57       64.70     11.07 o 
   2   6   8        2.58        1.51      3.61 o 
   3   6   8       34.65       26.45      7.59 o 
   4   6   8      352.41      334.14     25.89 o 
   5   6   8        2.49        2.38      4.70 o 
   6   6   8       10.41        4.00      9.47 o 
   7   6   8       58.24       66.16      8.75 o 
 -13   7   8        0.04       -5.51      5.51 o 
 -12   7   8       32.64       34.62     15.00 o 
 -11   7   8        8.02        6.84      5.93 o 
 -10   7   8       69.39       79.44     10.65 o 
  -9   7   8        1.22        4.24      5.87 o 
  -8   7   8       12.03       19.89      5.25 o 
  -7   7   8       88.69       79.25     10.22 o 
  -6   7   8      175.84      183.35     18.69 o 
  -5   7   8       78.19       88.15     13.32 o 
  -4   7   8        3.70       -0.63      4.97 o 
  -3   7   8      221.75      251.67     21.70 o 
  -2   7   8       49.01       37.71      8.83 o 
  -1   7   8        0.31        1.53      4.16 o 
   0   7   8        0.03       -4.34      4.34 o 
   1   7   8        0.89       -3.13      4.71 o 
   2   7   8       32.77       36.84      8.67 o 
   3   7   8        7.16        7.76      4.62 o 
   4   7   8       52.00       67.85     11.88 o 
   5   7   8       78.74       87.26     13.69 o 
   6   7   8        0.02        1.85      5.41 o 
 -12   8   8       30.05       44.04     11.38 o 
 -11   8   8       46.07       53.06     11.85 o 
 -10   8   8        1.04       -2.87      5.25 o 
  -9   8   8       77.95       77.28     10.53 o 
  -8   8   8        4.45        9.48      3.84 o 
  -7   8   8        0.25       -3.80      5.15 o 
  -6   8   8      197.19      214.39     16.71 o 
  -5   8   8      129.23      128.20     12.83 o 
  -4   8   8        3.87        2.50      4.62 o 
  -3   8   8       34.85       26.81      7.08 o 
  -2   8   8       67.03       69.82     11.72 o 
  -1   8   8       71.69       58.89     12.15 o 
   0   8   8        0.23        0.32      8.31 o 
   1   8   8       13.21       15.29      6.11 o 
   2   8   8        3.67       -0.25     10.44 o 
   3   8   8      103.70      119.30     15.79 o 
   4   8   8       21.49       32.15      8.35 o 
   5   8   8        1.74       -0.53      4.72 o 
 -11   9   8        0.00        3.61      4.02 o 
 -10   9   8       44.10       52.21      9.16 o 
  -9   9   8        4.40       -0.81      5.84 o 
  -8   9   8        6.32        1.39      4.24 o 
  -7   9   8       11.91       16.73      4.96 o 
  -6   9   8        2.15        0.42      3.31 o 
  -5   9   8      248.90      259.12     18.37 o 
  -4   9   8      143.79      140.34     13.45 o 
  -3   9   8       14.31        9.91      6.88 o 
  -2   9   8      134.19      152.34     14.06 o 
  -1   9   8      401.67      442.57     23.80 o 
   0   9   8       20.97       23.28      5.84 o 
   1   9   8        3.63       10.78      6.11 o 
   2   9   8       28.01       26.32      7.63 o 
   3   9   8       18.55       21.97      6.90 o 
   4   9   8       24.64       17.00      6.49 o 
  -9  10   8        7.28        9.96      4.51 o 
  -8  10   8      102.18      138.61     14.72 o 
  -7  10   8        8.78       10.78      5.79 o 
  -6  10   8        9.46        6.67      8.01 o 
  -5  10   8       12.10       18.26      5.24 o 
  -4  10   8        5.99        8.69      4.72 o 
  -3  10   8        1.28       -1.62      3.65 o 
  -2  10   8       33.83       37.45      6.89 o 
  -1  10   8        9.38        4.15      3.96 o 
   0  10   8       45.17       57.67      8.66 o 
   1  10   8        0.03       -7.63      8.80 o 
   2  10   8       13.99       18.70      5.53 o 
  -5  11   8       10.46       12.28      5.85 o 
  -4  11   8        8.81       18.84      8.45 o 
  -3  11   8        5.14        8.92      6.66 o 
  -2  11   8       64.56       73.71      9.79 o 
 -13   1   9       25.92       18.36      7.11 o 
 -12   1   9        1.77       11.02      6.53 o 
 -11   1   9       26.68       18.29      7.00 o 
 -10   1   9       97.79      131.83     17.51 o 
  -9   1   9       17.79       22.57      9.27 o 
  -8   1   9       70.94       84.20     26.99 o 
  -7   1   9       59.31       56.65     11.63 o 
  -6   1   9      249.99      246.35     23.00 o 
  -5   1   9       41.66       40.54      9.24 o 
  -4   1   9       14.77       10.75      5.67 o 
  -3   1   9        0.02       -3.95      4.48 o 
  -2   1   9        0.47        1.35      4.12 o 
  -1   1   9        0.14        2.46      5.46 o 
   0   1   9        4.29        1.81      8.71 o 
   1   1   9        0.04        5.95      5.80 o 
   2   1   9        4.13        9.62      5.69 o 
   3   1   9        0.59        1.05      5.73 o 
   4   1   9        1.17        9.45      6.01 o 
   5   1   9       34.35       44.19      9.77 o 
 -13   2   9        0.57        2.37      4.13 o 
 -12   2   9        1.61       -5.43      5.43 o 
 -11   2   9       33.54       30.49      9.23 o 
 -10   2   9       65.14       81.73     13.90 o 
  -9   2   9      198.12      260.76     40.78 o 
  -8   2   9      249.90      322.71     31.48 o 
  -7   2   9        0.00       -0.40      4.87 o 
  -6   2   9        3.72        6.02      4.78 o 
  -5   2   9      111.42      120.59     16.03 o 
  -4   2   9      140.82      159.34     18.52 o 
  -3   2   9       48.01       54.84     10.85 o 
  -2   2   9       27.30       27.39      8.76 o 
  -1   2   9        6.08        4.00      5.94 o 
   0   2   9      127.67      140.47     16.97 o 
   1   2   9        4.09        1.57      4.18 o 
   2   2   9        5.42        8.48      5.73 o 
   3   2   9      464.03      505.40     33.44 o 
   4   2   9      547.95      568.06     35.64 o 
   5   2   9      317.80      309.42     26.23 o 
 -13   3   9      184.79      230.19     23.87 o 
 -12   3   9        4.04       13.65      6.83 o 
 -11   3   9       85.35       92.72     14.61 o 
 -10   3   9      187.25      209.73     22.09 o 
  -9   3   9       32.02       47.69     10.85 o 
  -8   3   9        5.49        3.31      5.64 o 
  -7   3   9      160.87      171.18     19.16 o 
  -6   3   9       38.35       55.30     11.25 o 
  -5   3   9        0.10        1.64      3.93 o 
  -4   3   9        0.10       -3.94      5.27 o 
  -3   3   9        6.82        1.36      4.21 o 
  -2   3   9        7.43        2.09      3.64 o 
  -1   3   9       40.47       32.85      9.48 o 
   0   3   9       34.63       34.69     10.21 o 
   1   3   9        0.49       -7.50      7.50 o 
   2   3   9       92.99       97.81     14.19 o 
   3   3   9      371.90      376.75     28.80 o 
   4   3   9      234.05      279.28     24.98 o 
   5   3   9        6.70       -4.04     10.48 o 
 -12   4   9        0.33        3.54      4.18 o 
 -11   4   9        0.20        2.18      3.97 o 
 -10   4   9       27.40       26.84      8.33 o 
  -9   4   9      100.01      160.93     33.48 o 
  -8   4   9       84.91       92.21     20.46 o 
  -7   4   9        0.21       -0.33      4.32 o 
  -6   4   9      189.53      215.72     29.91 o 
  -5   4   9       38.84       29.88      9.99 o 
  -4   4   9       20.41       16.76      6.33 o 
  -3   4   9       31.91       44.90      9.73 o 
  -2   4   9       44.95       43.14      9.98 o 
  -1   4   9        7.63        4.27      9.12 o 
   0   4   9       81.13       86.28     19.69 o 
   1   4   9        4.32        0.18      4.19 o 
   2   4   9       46.36       51.47     10.65 o 
   3   4   9      520.00      504.84     33.41 o 
   4   4   9      637.63      702.65     40.19 o 
 -12   5   9       41.28       78.66     11.50 o 
 -11   5   9       12.34       18.07      6.15 o 
 -10   5   9       11.57       25.56     15.30 o 
  -9   5   9      173.45      224.83     22.50 o 
  -8   5   9       12.74        4.02      6.97 o 
  -7   5   9       17.09       23.66      7.57 o 
  -6   5   9       19.33       13.65      7.35 o 
  -5   5   9       90.09       85.06     13.89 o 
  -4   5   9       40.60       41.47      9.73 o 
  -3   5   9        6.27       25.08     23.99 o 
  -2   5   9        0.00       -4.43      4.43 o 
  -1   5   9       16.69        7.29      4.72 o 
   0   5   9      129.23      150.60     17.96 o 
   1   5   9       41.60       44.15     16.38 o 
   2   5   9       90.17       91.38     13.97 o 
   3   5   9        0.18       -5.82      5.82 o 
   4   5   9       65.00       78.39     13.68 o 
 -11   6   9       74.22       85.26     11.46 o 
 -10   6   9       26.62       28.68      7.06 o 
  -9   6   9        0.07        5.06      3.89 o 
  -8   6   9        2.73        7.27      5.31 o 
  -7   6   9        1.51        1.13      5.48 o 
  -6   6   9        0.80       -1.99      4.82 o 
  -5   6   9       28.58       46.57     10.41 o 
  -4   6   9       99.27      144.34     17.40 o 
  -3   6   9       12.46       23.04      7.63 o 
  -2   6   9        1.07        6.34      5.01 o 
  -1   6   9        7.59       -0.28      6.15 o 
   0   6   9        1.26        1.84      5.56 o 
   1   6   9       21.56        5.20      8.65 o 
   2   6   9        5.61        7.32      4.39 o 
   3   6   9      177.64      190.04     20.93 o 
  -9   7   9        2.36       -1.77      7.10 o 
  -8   7   9        3.79       -0.51      3.86 o 
  -7   7   9        0.36        1.26      3.32 o 
  -6   7   9        4.76        0.35      5.35 o 
  -5   7   9       29.05       26.45      7.77 o 
  -4   7   9      103.63      122.11     16.43 o 
  -3   7   9        2.37        2.18      3.61 o 
  -2   7   9       49.98       54.14     10.78 o 
  -1   7   9        0.21       -1.48     17.01 o 
   0   7   9        4.86        2.75      4.31 o 
   1   7   9        2.56       -4.44      7.69 o 
  -7   8   9       21.02       21.01      6.24 o 
  -6   8   9       51.48       72.04     11.99 o 
  -5   8   9        0.02        2.52      3.96 o 
  -4   8   9        0.52        4.83      4.41 o 
  -3   8   9       94.45       89.67     16.75 o 
  -2   8   9        0.21       -5.45      7.24 o 
  -1   8   9       38.62       49.39     16.61 o 
  -9   0  10        0.19        5.63      7.38 o 
  -8   0  10      129.32      149.25     27.13 o 
  -7   0  10      157.80      166.66     28.13 o 
  -6   0  10        0.73        8.31      9.19 o 
  -5   0  10       56.84       53.47     16.35 o 
  -4   0  10       63.12       70.99     18.29 o 
  -3   0  10       31.07       22.77     10.99 o 
  -2   0  10        0.05        6.42      9.82 o 
  -1   0  10       19.91        8.34      9.20 o 
   0   0  10       47.16       39.96     13.49 o 
  -9   1  10       52.79       67.65     12.85 o 
  -8   1  10      105.76       89.51     25.99 o 
  -7   1  10        3.10       -0.43      5.52 o 
  -6   1  10       13.41        4.23      4.37 o 
  -5   1  10        1.20        7.33      7.61 o 
  -4   1  10       12.31       15.15      6.86 o 
  -3   1  10        1.13       -2.83      7.24 o 
  -2   1  10      133.25      122.99     17.28 o 
  -1   1  10        0.22       -5.32      5.32 o 
   0   1  10       24.14       31.20      9.28 o 
  -8   2  10       54.29       72.85     14.39 o 
  -7   2  10      202.37      233.96     23.49 o 
  -6   2  10      137.45      160.65     19.73 o 
  -5   2  10       88.48      106.73     16.10 o 
  -4   2  10       28.09       21.78      7.20 o 
  -3   2  10       19.76       29.86      9.34 o 
  -2   2  10        2.45        6.60      4.56 o 
  -1   2  10       70.36       79.66     22.63 o 
  -7   3  10        0.50        7.31      5.72 o 
  -6   3  10       41.06       21.55      6.78 o 
  -5   3  10       13.54       -0.50      8.72 o 
  -4   3  10       16.39       22.39      7.84 o 
  -3   3  10       25.13       23.36      8.38 o 
  -2   3  10        2.83       10.20      6.02 o 
  -5   4  10      163.29      240.18     28.49 o 
  -4   4  10       42.72       41.72     10.59 o 
                                                 
